# Supplementary material for: Plasma metabolomics in tuberculosis patients with and without concurrent type 2 diabetes at diagnosis and during antibiotic treatment
Source: Sci Rep. 2019 Dec 10;9:18669. doi: 10.1038/s41598-019-54983-5 (PMC6904442; doi:10.1038/s41598-019-54983-5)
Supplement: Supplementary file 2 — Suppplementary Table 1 [file 41598_2019_54983_MOESM2_ESM.xlsx]

## Sheet: Medians + IQR (baseline)
	HC			TB			TB-DM
Metabolite	Median	25% percentile	75% percentile	Median	25% percentile	75% percentile	Median	25% percentile	75% percentile
1-Methylhistidine	0.1274	0.1115	0.1398	0.1099	0.09607	0.1288	0.1114	0.09773	0.1297
3-Methoxytyramine	0.0005965	0.0005363	0.0006413	0.000551	0.000509	0.000607	0.000609	0.000518	0.000627
3-Methoxytyrosine	0.001901	0.001688	0.002117	0.002557	0.002054	0.00357	0.002209	0.001843	0.002777
ADMA	0.001066	0.0008795	0.001341	0.001086	0.0009085	0.001371	0.001071	0.000834	0.001177
Citrulline	0.187	0.1433	0.2178	0.1212	0.0987	0.1487	0.142	0.1079	0.1683
Cystathionine	0.004299	0.003006	0.005409	0.004099	0.003224	0.005064	0.003899	0.002123	0.004755
DL-3-aminoisobutyric acid	0.0265	0.0174	0.0476	0.01952	0.01288	0.04056	0.0222	0.007899	0.04682
Dopamine	0.03571	0.03414	0.03686	0.03593	0.03497	0.03671	0.0361	0.03548	0.03683
Ethanolamine	0.5837	0.5221	0.6376	0.6036	0.478	0.7654	0.4848	0.4065	0.5672
Gamma-Glutamylglutamine	0.001711	0.0009623	0.002772	0.000838	0.000436	0.001865	0.000811	0.000292	0.001815
Gamma-L-glutamyl-L-alanine	0.005287	0.003725	0.008852	0.00429	0.002857	0.005452	0.003092	0.00241	0.004088
Glutathione	0.06075	0.03648	0.09477	0.04549	0.02869	0.07606	0.04781	0.03323	0.0973
Glycine	3.194	2.848	3.673	2.87	2.418	3.553	2.335	1.904	2.687
Glycylglycine	0.2767	0.2094	0.3269	0.3707	0.2379	0.6429	0.3508	0.2237	0.8399
Glycylproline	0.1126	0.09737	0.1305	0.1003	0.08644	0.1177	0.09972	0.08192	0.12
Histamine	0.004718	0.004137	0.005655	0.005267	0.004599	0.006626	0.004766	0.003512	0.006077
Homocitrulline	0.00112	0.000994	0.001538	0.00109	0.0008005	0.001483	0.001605	0.001143	0.00216
Hydroxylysine	0.00382	0.003304	0.004391	0.004851	0.003787	0.006075	0.0041	0.003017	0.00478
L-2-aminoadipic_acid	0.007253	0.005999	0.008873	0.007343	0.005332	0.009104	0.007603	0.006119	0.01195
L-4-hydroxy-proline	0.3291	0.2236	0.4627	0.272	0.2142	0.3727	0.2132	0.1773	0.2803
L-Alanine	3.784	3.252	4.379	3.225	2.887	3.6	3.173	3.025	3.731
L-Alpha-aminobutyric acid	0.1948	0.1653	0.2698	0.1516	0.1254	0.2105	0.2596	0.1863	0.3859
L-Arginine	1.597	1.406	1.975	2.105	1.777	2.532	1.622	1.357	1.8
L-Asparagine	0.5721	0.4738	0.6939	0.5073	0.4362	0.623	0.5655	0.4876	0.6083
L-Aspartic_acid	0.2767	0.2179	0.3541	0.3419	0.2451	0.6593	0.264	0.2014	0.3912
L-Glutamic_acid	3.952	3.2	4.923	4.195	3.102	6.102	3.514	2.672	5.051
L-Glutamine	5.84	4.48	7.745	3.981	2.882	6.119	5.856	2.24	7.038
L-Histidine	0.03988	0.0339	0.04374	0.02953	0.02711	0.03711	0.02729	0.024	0.03017
L-Homoserine	1.756	1.576	1.938	1.46	1.179	1.691	1.127	0.9705	1.357
L-Isoleucine	4.642	3.942	5.319	4.494	4.064	5.359	4.289	3.633	4.706
L-Kynurenine	0.01012	0.008185	0.01186	0.01215	0.009738	0.0158	0.01025	0.008778	0.01388
L-Leucine	1.624	1.343	1.834	1.549	1.346	1.914	1.442	1.196	1.707
L-Lysine	2.301	2.026	2.667	2.061	1.786	2.314	2.083	1.596	2.314
L-Methionine	1.729	1.409	1.991	1.546	1.357	1.856	1.347	1.233	1.561
L-Methionine sulfoxide	0.02054	0.01602	0.02656	0.02593	0.01717	0.03434	0.01727	0.01369	0.02378
L-Phenylalanine	6.471	5.486	7.368	7.699	6.212	10.62	6.431	5.617	6.831
L-Proline	2.241	1.837	2.803	1.898	1.543	2.443	1.634	1.333	1.962
L-Serine	4.608	4.254	5.063	4.845	4.184	6.156	3.687	3.369	4.268
L-Threonine	4.949	4.413	5.616	4.28	3.448	4.862	3.239	2.879	3.599
L-Tryptophan	3.271	2.91	3.798	2.83	2.364	3.485	2.514	2.301	3.037
L-Tyrosine	9.174	7.821	11.16	9.619	8.477	12.47	9.614	8.408	11.14
L-Valine	7.747	6.627	8.606	6.322	5.707	7.321	7.242	6.371	8.68
Methionine sulfone	0.00208	0.001752	0.002853	0.002059	0.0015	0.002774	0.002108	0.001556	0.002507
N6_N6_N6-Trimethyl-L-lysine	0.001513	0.001211	0.001952	0.001243	0.001018	0.001611	0.001259	0.001024	0.00166
O-Acetyl-L-serine	0.001675	0.001401	0.001985	0.00138	0.000944	0.001556	0.001373	0.001069	0.001744
O-Phosphoethanolamine	0.01065	0.008597	0.01231	0.01089	0.008894	0.01383	0.01231	0.009632	0.01546
Ornithine	2.538	1.835	2.866	1.681	1.394	2.01	1.673	1.365	2.02
Putrescine	0.0002655	0.0001983	0.0007115	0.000336	0.0001595	0.0006085	0.001082	0.00089	0.002251
S-Methylcysteine	0.1034	0.08804	0.1245	0.07671	0.06396	0.1079	0.06631	0.05713	0.1017
SDMA	0.0007215	0.000579	0.000853	0.000632	0.000551	0.0007355	0.000734	0.00066	0.000929
Sarcosine	0.03105	0.02491	0.03619	0.03979	0.02911	0.05185	0.03271	0.02031	0.03873
Serotonine	0.001243	0.0008213	0.002342	0.00122	0.0005995	0.00313	0.001799	0.00084	0.0036
Taurine	0.3737	0.3135	0.4238	0.3556	0.238	0.5588	0.2783	0.2658	0.4275
2-methylbutyroylcarnitine	0.317	0.2207	0.4344	0.2685	0.2192	0.4167	0.3312	0.2072	0.5205
Betaine	4.777	3.642	5.382	5.386	3.919	6.743	4.537	3.395	4.961
Butyrylcarnitine	0.6833	0.5404	0.8918	0.6558	0.5057	0.7868	0.7812	0.5374	1.099
Carnitine	3.283	3.026	4.108	2.965	2.357	3.561	2.553	2.204	3.216
Choline	21.06	16.22	23.55	14.83	13	17.95	4.791	4.134	5.778
Decanoylcarnitine	1.817	1.407	3.166	2.13	1.316	2.98	2.174	1.781	3.105
Decenoylcarnitine	0.7276	0.5289	1.059	0.7946	0.4942	1.012	0.882	0.5803	1.011
Dodecenoylcarnitine	1.06	0.6952	1.329	1.186	0.8457	1.619	1.171	0.9141	1.549
Hexadecenoylcarntine	0.4107	0.2948	0.5173	0.4351	0.3262	0.573	0.3741	0.2677	0.4326
Hexanoylcarnitine	0.4177	0.2977	0.5088	0.4293	0.2751	0.5267	0.4859	0.3459	0.7821
Isobutyrylcarnitine	0.6907	0.5559	0.954	0.5691	0.4232	0.8041	0.7338	0.5936	1.239
Lauroylcarnitine	0.9491	0.6495	1.308	0.8317	0.5586	1.265	0.9544	0.7274	1.314
Linoleylcarnitine	0.8027	0.5738	1.162	0.5337	0.3805	0.7783	0.6361	0.4491	0.9545
Myristoilcarnitine	0.3372	0.2444	0.4232	0.3118	0.2356	0.4253	0.3405	0.2921	0.4779
Noanylcarnitine	0.04306	0.02998	0.06487	0.03161	0.02336	0.05144	0.02816	0.01476	0.06213
Octanoylcarnitine	1.151	0.8124	1.647	1.055	0.7212	1.596	1.144	0.9825	1.611
Octenoylcarnitine	0.3252	0.2702	0.3867	0.2635	0.2132	0.3314	0.336	0.2874	0.398
Propionylcarnitine	7.045	5.563	8.802	4.912	4.012	6.443	6.199	5.027	9.127
Tetradecadienylcarntine	0.3047	0.1861	0.4793	0.3364	0.2325	0.446	0.3717	0.2262	0.465
Tetradecenoylcarnitine	0.9157	0.5229	1.329	0.9625	0.6965	1.419	1.064	0.8363	1.553
Tiglylcarnitine	0.05247	0.0391	0.07222	0.04797	0.03504	0.06072	0.08394	0.04714	0.1361

## Sheet: Linear regression models
	TB vs HC			TB-DM vs HC			TB-DM vs HC
Metabolite	Estimate	p-value	q-value	Estimate	p-value	q-value	Estimate	p-value	q-value
1-Methylhistidine	-0.713108	9.10027e-05	0.000631928	-1.03083	0.000673202	0.00262194	-0.0167935	0.963397	0.972265
3-Methoxytyramine	-0.435145	0.0295767	0.0575967	-0.141645	0.67426	0.817955	0.231401	0.582138	0.742727
3-Methoxytyrosine	1.06517	2.27936e-08	8.43362e-07	0.0619118	0.827693	0.87499	-0.713341	0.062672	0.211478
ADMA	0.0101379	0.961159	0.97727	-0.641647	0.0510727	0.114439	-0.659263	0.105178	0.259894
Citrulline	-1.05308	7.08769e-10	5.24489e-08	-1.13939	0.000154251	0.00103769	-0.0807049	0.808897	0.884425
Cystathionine	-0.0543869	0.773991	0.854855	-1.1367	0.00739397	0.0188674	-0.785946	0.0107396	0.0883036
DL-3-aminoisobutyric acid	-0.352605	0.0620222	0.101992	-0.361896	0.352961	0.492813	-0.135421	0.74821	0.851809
Dopamine	0.0948935	0.637504	0.725774	0.780544	0.0578922	0.122401	0.206893	0.554272	0.742727
Ethanolamine	0.240931	0.206811	0.318834	-0.889463	0.0048698	0.0150152	-0.83263	0.0568233	0.211478
Gamma-Glutamylglutamine	-0.671107	0.000461526	0.00179752	-0.988249	0.00665857	0.0182494	0.0492078	0.899879	0.937902
Gamma-L-glutamyl-L-alanine	-0.43485	0.0214245	0.0452975	-1.48327	0.000251072	0.00142918	-0.455856	0.148682	0.323602
Glutathione	-0.412699	0.0433961	0.0746816	0.381575	0.29083	0.430429	0.425171	0.265186	0.503174
Glycine	-0.393565	0.0247185	0.0508103	-1.46773	2.87489e-06	3.4109e-05	-1.33797	0.000405488	0.00750153
Glycylglycine	0.634684	0.000768321	0.00270742	0.82552	0.00715451	0.0188674	0.184526	0.676844	0.810595
Glycylproline	-0.45692	0.0140426	0.0324736	-1.09411	0.000597773	0.00245751	-0.53824	0.183994	0.367987
Histamine	0.530744	0.00656607	0.0173532	-0.204463	0.591134	0.754206	-0.696381	0.0681891	0.211478
Homocitrulline	-0.0779481	0.617236	0.713679	0.398041	0.25159	0.387869	0.402357	0.284738	0.517528
Hydroxylysine	0.742822	0.000358869	0.00151286	0.107263	0.780534	0.87499	-0.592744	0.0685874	0.211478
L-2-aminoadipic_acid	-0.108562	0.579721	0.703268	-0.232676	0.449849	0.584014	0.173508	0.669561	0.810595
L-4-hydroxy-proline	-0.203025	0.304278	0.424841	-0.491472	0.188559	0.332222	-0.897216	0.0074744	0.0691382
L-Alanine	-0.740181	0.000124558	0.000709025	-1.48829	8.08213e-06	7.47597e-05	-0.280089	0.413384	0.637301
L-Alpha-aminobutyric acid	-0.583754	0.000985475	0.00331478	0.451848	0.199833	0.336083	0.834481	0.0390922	0.192855
L-Arginine	0.837631	1.88201e-05	0.000225407	-0.106325	0.749164	0.87499	-0.892181	0.0170845	0.105354
L-Asparagine	-0.113353	0.569214	0.70203	-0.453042	0.196853	0.336083	-0.0320537	0.924962	0.950656
L-Aspartic_acid	0.733776	0.000334429	0.00151286	0.0790132	0.757055	0.87499	-0.805429	0.0629304	0.211478
L-Glutamic_acid	0.132697	0.516783	0.670912	-0.337684	0.327223	0.474794	-0.655047	0.0998859	0.259894
L-Glutamine	-0.700129	0.000196072	0.00103638	-0.795549	0.0251758	0.0600971	0.313863	0.443466	0.668189
L-Histidine	-0.804486	1.20572e-05	0.000178447	-1.80549	1.75861e-10	6.50686e-09	-1.03244	0.00520379	0.0550115
L-Homoserine	-0.540466	0.00171895	0.00530011	-1.64057	1.74135e-06	3.2215e-05	-1.17806	0.00109819	0.0162531
L-Isoleucine	0.0507549	0.785555	0.854868	-0.916002	0.0059344	0.0168902	-0.811908	0.0292948	0.154844
L-Kynurenine	0.645154	0.000320598	0.00151286	0.172088	0.653847	0.806411	-0.312698	0.385219	0.63347
L-Leucine	-0.00325494	0.986403	0.986403	-0.910599	0.00381796	0.0128422	-0.809852	0.0500022	0.205565
L-Lysine	-0.460468	0.0124821	0.0297961	-1.08722	0.000503751	0.0021928	-0.629535	0.121981	0.282081
L-Methionine	-0.208653	0.240315	0.343561	-1.13355	0.000198153	0.00122194	-0.787808	0.0460242	0.205565
L-Methionine sulfoxide	0.51277	0.0118606	0.0292562	0.0696961	0.797434	0.87499	-0.400815	0.335339	0.577096
L-Phenylalanine	0.786629	9.39353e-05	0.000631928	-0.467354	0.0615153	0.126448	-0.928325	0.0258181	0.146965
L-Proline	-0.486485	0.0100776	0.0257153	-1.2137	4.50147e-05	0.000370121	-0.547287	0.131757	0.295456
L-Serine	0.436948	0.0197615	0.0430104	-0.832072	0.00190084	0.00703312	-1.50228	0.000222701	0.00549328
L-Threonine	-0.515683	0.00305896	0.00870626	-1.69619	8.45426e-07	2.08538e-05	-1.09484	0.00244971	0.0302131
L-Tryptophan	-0.631473	0.000539895	0.00199761	-1.48078	3.19902e-06	3.4109e-05	-0.851833	0.0141807	0.0978466
L-Tyrosine	0.437064	0.0285767	0.0571534	-0.51086	0.122809	0.245619	-0.560871	0.161129	0.340672
L-Valine	-0.765356	2.28698e-05	0.000225407	-0.892845	0.00425672	0.0136955	-0.192951	0.595048	0.746331
Methionine sulfone	-0.156318	0.415234	0.558678	-0.650259	0.0525803	0.114439	-0.665417	0.0921158	0.252465
N6_N6_N6-Trimethyl-L-lysine	-0.531661	0.00103343	0.00332496	-1.22606	0.000367029	0.00194001	-0.411613	0.208805	0.40662
O-Acetyl-L-serine	-0.914295	2.68202e-06	4.96174e-05	-1.10726	0.000396903	0.00195806	-0.0126912	0.972265	0.972265
O-Phosphoethanolamine	0.239011	0.241421	0.343561	0.463587	0.141252	0.268016	0.347952	0.41074	0.637301
Ornithine	-0.920132	2.88215e-07	7.10931e-06	-1.48262	3.22653e-06	3.4109e-05	-0.568211	0.0654718	0.211478
Putrescine	-0.0240369	0.898318	0.936275	1.19446	0.000454234	0.00210083	1.35595	0.000171081	0.00549328
S-Methylcysteine	-0.599184	0.00217969	0.00645187	-0.904995	0.00216289	0.0076216	-0.749082	0.0736615	0.218038
SDMA	-0.411427	0.0323745	0.0614285	0.01391	0.967849	0.988895	0.798576	0.0480129	0.205565
Sarcosine	0.70094	0.000367994	0.00151286	-0.321306	0.24347	0.383335	-0.271781	0.502093	0.701036
Serotonine	0.108035	0.602548	0.713679	0.474035	0.21864	0.359541	0.573075	0.111908	0.267135
Taurine	0.0828203	0.689117	0.772646	-0.426344	0.129917	0.252996	-0.465599	0.303407	0.534574
2-methylbutyroylcarnitine	-0.166481	0.310076	0.424919	-0.137434	0.645162	0.806411	0.298799	0.404226	0.637301
Betaine	0.432802	0.0345953	0.0624403	-0.0624159	0.817286	0.87499	-0.391969	0.345881	0.581709
Butyrylcarnitine	-0.10875	0.612699	0.713679	-0.42351	0.22618	0.363854	-0.0930794	0.812715	0.884425
Carnitine	-0.529586	0.00343808	0.0094229	-1.30808	5.81756e-05	0.000430499	-0.497054	0.183759	0.367987
Choline	-0.495516	0.000109707	0.000676524	-2.72485	8.71423e-21	6.44853e-19	-2.17126	2.12508e-13	1.57256e-11
Decanoylcarnitine	-0.00934748	0.964064	0.97727	0.325577	0.368895	0.505523	0.26817	0.468726	0.668189
Decenoylcarnitine	0.0283784	0.892366	0.936275	0.110139	0.732988	0.874857	0.0828274	0.835072	0.895584
Dodecenoylcarnitine	0.506955	0.016778	0.0376233	0.482098	0.183236	0.330718	-0.202171	0.58157	0.742727
Hexadecenoylcarntine	0.285293	0.157332	0.247714	-0.0123766	0.975531	0.988895	-0.598899	0.105362	0.259894
Hexanoylcarnitine	0.124233	0.538864	0.675863	0.402785	0.261707	0.395231	0.157471	0.701055	0.810595
Isobutyrylcarnitine	-0.329288	0.0958816	0.154244	0.0244351	0.943668	0.983541	0.436627	0.286739	0.517528
Lauroylcarnitine	-0.160905	0.427702	0.565178	0.0898307	0.805889	0.87499	0.228275	0.535055	0.733224
Linoleylcarnitine	-0.778186	8.14044e-05	0.000631928	-0.728803	0.0142303	0.0351013	0.139332	0.692653	0.810595
Myristoilcarnitine	-0.0343516	0.856528	0.918595	0.386019	0.335771	0.477828	0.215092	0.580814	0.742727
Nonanoylcarnitine	-0.382809	0.041894	0.0738133	-0.931432	0.00586645	0.0168902	-0.314276	0.456082	0.668189
Octanoylcarnitine	-0.131896	0.529537	0.675616	0.0986875	0.783709	0.87499	0.153517	0.688505	0.810595
Octenoylcarnitine	-0.440511	0.0333064	0.0616169	0.00140334	0.996503	0.996503	0.691049	0.0913714	0.252465
Propionylcarnitine	-0.737735	2.43683e-05	0.000225407	-0.599312	0.0369018	0.0853354	0.258526	0.469538	0.668189
Tetradecadienylcarntine	0.254712	0.218477	0.329946	0.323126	0.378568	0.509346	-0.0972772	0.793888	0.884425
Tetradecenoylcarnitine	0.398051	0.0541243	0.0910272	0.532977	0.172378	0.318898	-0.0471209	0.897379	0.937902
Tiglylcarnitine	-0.186549	0.23514	0.343561	0.284019	0.430626	0.569042	0.887043	0.0145448	0.0978466

## Sheet: Mixed effect models (treatment)
	TB treatment (0-26)			TB-DM treatment (0-26)			TB treatment (0-8)			TB treatment (8-26)			TB-DM treatment (0-8)			TB-DM treatment (8-26)
Metabolite	Estimate	p-value	q-value	Estimate	p-value	q-value	Estimate	p-value	q-value	Estimate	p-value	q-value	Estimate	p-value	q-value	Estimate	p-value	q-value
1-Methylhistidine	0.0235703	4.68997e-05	0.000231372	0.0113439	0.0513813	0.158426	0.0353469	0.0921586	0.187702	0.0191839	0.0106846	0.032944	0.0230941	0.181513	0.312371	0.00819859	0.322453	0.524466
3-Methoxytyramine	0.0226438	0.00304749	0.00902057	-0.000827584	0.941157	0.963741	0.0637611	0.0198379	0.0638264	0.00902012	0.304097	0.435458	0.0349087	0.385494	0.531447	-0.0112751	0.423124	0.5663
3-Methoxytyrosine	-0.00117514	0.839919	0.927672	0.00221622	0.765958	0.860677	0.0489546	0.0247193	0.0703549	-0.0180457	0.0222084	0.0632086	0.0564847	0.0142866	0.0596039	-0.016734	0.135044	0.379403
ADMA	-0.00903684	0.175151	0.301422	-0.0297871	0.00555089	0.0367072	-0.0229572	0.32312	0.431381	-0.0044307	0.589939	0.692944	-0.0705243	0.0595104	0.146792	-0.0180526	0.186016	0.435433
Citrulline	0.0406541	1.12825e-11	8.34905e-10	0.0318422	0.000381844	0.00403664	0.0611161	0.00207169	0.0109504	0.034019	5.68359e-06	5.25732e-05	0.0207731	0.535278	0.63888	0.0354234	0.00222112	0.0254417
Cystathionine	0.0174304	0.0102768	0.0253494	0.0128178	0.123494	0.294792	0.0406319	0.0874135	0.184817	0.00991871	0.374185	0.503449	0.0598375	0.0398813	0.105401	-0.00333645	0.770147	0.856733
DL-3-aminoisobutyric acid	0.0119453	0.00283615	0.00874481	0.00307869	0.447736	0.665376	0.0399847	0.00559915	0.0230187	0.00227784	0.657997	0.749105	0.0342103	0.00525141	0.0431782	-0.0066072	0.338828	0.524466
Dopamine	0.000765647	0.921317	0.979891	-0.0153446	0.16076	0.371758	0.0278688	0.281262	0.408105	-0.0075131	0.515936	0.636321	0.020476	0.464703	0.574818	-0.0271072	0.138431	0.379403
Ethanolamine	-9.89669e-06	0.998885	0.998885	-0.0240548	0.0373373	0.13157	-0.0328096	0.145204	0.249886	0.0110584	0.182351	0.292611	-0.0843634	0.033664	0.0970961	-0.00486737	0.646713	0.759632
Gamma-Glutamylglutamine	0.0372052	4.62282e-07	4.88698e-06	0.0478406	1.40681e-05	0.00104104	0.0772069	0.00251505	0.0124076	0.0235803	0.00633331	0.0215366	0.105325	0.00334149	0.0353243	0.0287922	0.00442402	0.0383739
Gamma-L-glutamyl-L-alanine	0.0246572	0.000107336	0.000467225	0.0430385	0.000124412	0.0018413	0.047815	0.0119141	0.0419829	0.0171404	0.0735124	0.145659	0.103188	0.00390994	0.036167	0.0230133	0.0740843	0.249193
Glutathione	0.0247262	0.000493289	0.00182517	0.000339636	0.97303	0.97303	0.0359274	0.043983	0.104992	0.0211241	0.0545331	0.126781	0.0410055	0.170714	0.308118	-0.0137897	0.334533	0.524466
Glycine	0.0248746	4.08701e-05	0.000216028	0.0158892	0.0299548	0.110833	-0.00122375	0.950494	0.963515	0.0336187	1.20438e-05	9.90271e-05	0.0347127	0.146694	0.278342	0.00912209	0.247212	0.469069
Glycylglycine	-0.0236999	0.00158188	0.00532088	-0.0181705	0.0680109	0.1864	-0.0924756	0.000299324	0.00201363	-0.000254799	0.972274	0.972274	-0.101291	0.01059	0.0531423	0.00848364	0.377353	0.558483
Glycylproline	0.0150522	0.0154012	0.0367642	0.00585228	0.515455	0.693521	-0.0671946	0.000392224	0.00241871	0.0426004	2.49877e-07	3.69818e-06	-0.0915492	0.0022473	0.03326	0.0376499	0.00240665	0.0254417
Histamine	-0.00329837	0.65882	0.783394	-0.00603664	0.56159	0.742101	-0.0408422	0.0938511	0.187702	0.00936755	0.367029	0.502965	-0.072041	0.022225	0.0747567	0.013758	0.42448	0.5663
Homocitrulline	0.00627044	0.262196	0.373125	-0.0134036	0.190655	0.414956	-0.0141519	0.405569	0.481881	0.0127381	0.133632	0.23108	-0.0347467	0.394994	0.531447	-0.00725626	0.464194	0.592247
Hydroxylysine	-0.00715456	0.239991	0.355186	-0.0177425	0.0188244	0.0886473	-0.0481938	0.00509624	0.0221836	0.00636743	0.468518	0.587633	0.00909946	0.695035	0.779282	-0.0261157	0.0264453	0.115115
L-2-aminoadipic_acid	0.00309905	0.664601	0.783394	0.00468071	0.636037	0.759141	0.00962749	0.73232	0.785387	0.000770625	0.943928	0.970148	0.0109086	0.749459	0.815588	0.00318954	0.833578	0.856733
L-4-hydroxy-proline	0.0175857	0.00561717	0.0153952	0.0069808	0.476131	0.66619	-0.016617	0.42713	0.486271	0.0286034	0.000216429	0.00120959	0.069198	0.0341148	0.0970961	-0.0135478	0.339572	0.524466
L-Alanine	0.0237238	9.02592e-05	0.000417449	0.0191974	0.0458326	0.147461	0.0190067	0.258128	0.389826	0.0252303	0.00210896	0.00821384	0.0473431	0.189054	0.312915	0.0117155	0.406951	0.5663
L-Alpha-aminobutyric acid	0.0287912	9.60095e-06	7.1047e-05	0.00521327	0.649723	0.763166	3.98609e-05	0.998599	0.998599	0.0383868	3.52996e-05	0.00023747	-0.0814932	0.00635602	0.0470346	0.0314777	0.0490606	0.181524
L-Arginine	-0.00261775	0.701773	0.811425	-0.0109926	0.288468	0.520649	-0.0718115	0.000220067	0.0016285	0.0205688	0.0308043	0.0812345	-0.0494685	0.120356	0.234378	0.000863926	0.952446	0.952446
L-Asparagine	0.0107756	0.110514	0.204451	0.0192427	0.0431529	0.145151	-0.115824	1.5825e-09	2.92762e-08	0.0533474	2.14077e-10	7.92085e-09	-0.0674454	0.0174783	0.0615902	0.0478496	0.000868918	0.0198362
L-Aspartic_acid	-0.00548416	0.374282	0.522582	-0.0350124	9.45252e-05	0.0018413	-0.0202446	0.325754	0.431381	-0.000370333	0.959154	0.972274	-0.069105	0.0144983	0.0596039	-0.02579	0.0203442	0.100365
L-Glutamic_acid	-0.0148255	0.0211329	0.0473889	-0.0382783	0.000115901	0.0018413	-0.018424	0.391069	0.474411	-0.0135657	0.0747978	0.145659	-0.0470739	0.10849	0.225764	-0.037597	0.00566329	0.0419084
L-Glutamine	0.0408673	1.54314e-08	5.70963e-07	0.0433997	3.33992e-05	0.00123577	0.0562164	0.0275316	0.0736829	0.0355451	3.307e-05	0.00023747	0.0950366	0.00813389	0.0531423	0.0277411	0.00107223	0.0198362
L-Histidine	0.0316566	9.79348e-07	9.05897e-06	0.0347352	0.000323521	0.0039901	0.0352938	0.0781129	0.17001	0.0304948	0.000144577	0.000891557	0.0830002	0.0114902	0.0531423	0.0188431	0.192348	0.435433
L-Homoserine	0.034986	6.7532e-08	1.66579e-06	0.00912309	0.282114	0.520649	0.0513591	0.0110309	0.0408143	0.0295951	0.000476564	0.0023345	0.0388931	0.109831	0.225764	-0.00278847	0.832808	0.856733
L-Isoleucine	-0.0034919	0.543152	0.681241	-0.00953515	0.319653	0.5501	-0.0376851	0.02788	0.0736829	0.00777968	0.305998	0.435458	-0.012242	0.688465	0.779282	-0.0076495	0.609923	0.727973
L-Kynurenine	-0.00773804	0.210019	0.331462	-0.00589497	0.443386	0.665376	0.035616	0.132943	0.239946	-0.0221409	0.0151738	0.0449146	0.00448724	0.873552	0.923469	-0.00681287	0.600418	0.727973
L-Leucine	-0.00182968	0.756805	0.861593	0.00184904	0.840587	0.901499	-0.0463997	0.0209064	0.0644615	0.0129627	0.0671338	0.142844	-0.0256777	0.382274	0.531447	0.0111697	0.428551	0.5663
L-Lysine	0.0140054	0.022996	0.0500502	0.00854903	0.31855	0.5501	-0.0723809	0.000177524	0.00145964	0.0429198	1.94572e-07	3.59958e-06	-0.0794118	0.0093634	0.0531423	0.0374974	0.00219122	0.0254417
L-Methionine	0.00293002	0.663029	0.783394	0.00353536	0.722381	0.835253	-0.0977124	4.81457e-06	5.08969e-05	0.0364154	5.34424e-06	5.25732e-05	-0.101252	0.00271594	0.0334965	0.0379082	0.00968946	0.0597516
L-Methionine sulfoxide	-0.00696061	0.210523	0.331462	-0.0108006	0.231837	0.451472	-0.0220657	0.241096	0.371689	-0.0016676	0.800994	0.88468	-0.0653111	0.0368467	0.100987	0.00755892	0.529447	0.652985
L-Phenylalanine	-0.0185304	0.00994461	0.0253494	-0.0127826	0.256901	0.487453	-0.129578	3.59467e-07	4.43343e-06	0.0190733	0.00256474	0.00948952	-0.137403	0.000982568	0.0181775	0.0276767	0.0586595	0.206705
L-Proline	0.0196636	3.11401e-05	0.00018398	0.024299	0.00382491	0.0314492	0.0119113	0.420346	0.486025	0.022386	0.000228841	0.00120959	0.0680705	0.0168549	0.0615902	0.011015	0.260115	0.481212
L-Serine	-0.00181593	0.782608	0.87747	-0.0238996	0.00776512	0.0442014	-0.0812754	6.10757e-05	0.00056495	0.02494	0.00651854	0.0215366	-0.0878485	0.00881018	0.0531423	-0.00610889	0.522904	0.652985
L-Threonine	0.0339702	3.58223e-07	4.41809e-06	0.00607596	0.486138	0.66619	0.0489298	0.0137724	0.0463254	0.0289442	0.000888251	0.0038665	0.0261372	0.325129	0.481192	-0.00253785	0.845649	0.857234
L-Tryptophan	0.0327619	9.50738e-08	1.75886e-06	0.020941	0.0609093	0.173357	0.00218916	0.915565	0.940998	0.0435709	6.67241e-07	8.2293e-06	-0.0469851	0.175048	0.308418	0.0444255	0.0152391	0.0805493
L-Tyrosine	0.000491438	0.944097	0.983989	-0.00476255	0.572407	0.743124	-0.0221127	0.384752	0.474411	0.00868865	0.415369	0.54888	-0.00897444	0.773854	0.82993	-0.00329445	0.824777	0.856733
L-Valine	0.025391	3.23209e-05	0.00018398	0.0191164	0.05934	0.173357	0.0271257	0.155906	0.262206	0.0246541	0.00181729	0.00747108	0.0259921	0.455164	0.574818	0.0185707	0.230121	0.460243
Methionine sulfone	0.0279999	0.000187645	0.00077143	0.031695	0.00595252	0.0367072	0.238498	8.14316e-25	6.02594e-23	-0.0434994	2.75823e-12	2.04109e-10	0.244152	8.33416e-12	6.16728e-10	-0.0383396	1.05197e-05	0.000778457
N6_N6_N6-Trimethyl-L-lysine	0.0198981	1.26769e-06	1.04233e-05	0.00889194	0.120785	0.294792	0.0376172	0.00490943	0.0221836	0.0138187	0.0259417	0.0710995	0.0418651	0.0472553	0.120583	-0.00183761	0.826616	0.856733
O-Acetyl-L-serine	0.0357203	2.09199e-07	3.09614e-06	0.0264644	0.00433864	0.0321059	0.151415	1.15575e-10	2.85084e-09	-0.00362697	0.569966	0.680282	0.125606	9.50641e-05	0.00234491	-0.00621401	0.404142	0.5663
O-Phosphoethanolamine	-0.00331728	0.666944	0.783394	0.0367995	0.00111592	0.0103223	-0.0115811	0.664176	0.72278	-0.000694837	0.940332	0.970148	0.00072905	0.966243	0.966243	0.0474925	0.0140061	0.0797272
Ornithine	0.0282236	1.08255e-05	7.28263e-05	0.0263187	0.019167	0.0886473	0.116606	1.29448e-07	1.91583e-06	-0.00144109	0.842081	0.903101	0.0655197	0.0923361	0.207057	0.0123561	0.446582	0.579773
Putrescine	0.0139453	0.0702128	0.13673	0.0149426	0.208956	0.429521	0.195571	1.07325e-17	3.97102e-16	-0.0480354	1.47277e-07	3.59958e-06	0.169359	6.97985e-05	0.00234491	-0.0368758	0.0046671	0.0383739
S-Methylcysteine	0.0176938	0.00889757	0.023515	0.0065393	0.435519	0.665376	0.0520116	0.0423158	0.104379	0.00603569	0.432971	0.562103	0.0539734	0.0889903	0.20579	-0.0110413	0.223931	0.460243
SDMA	0.0200537	0.00174634	0.00561866	0.00255462	0.776539	0.860677	0.0653019	0.00666162	0.0259453	0.004871	0.547303	0.663941	0.0376344	0.279992	0.450422	-0.0101919	0.33204	0.524466
Sarcosine	-0.0111197	0.0646387	0.129277	0.00629123	0.456598	0.665376	0.00308565	0.870578	0.907363	-0.0153983	0.0411835	0.101586	0.0785065	0.0167005	0.0615902	-0.0172676	0.0386592	0.158932
Serotonine	-0.0142932	0.0496662	0.102092	-0.0260347	0.0259126	0.110833	-0.0284387	0.139017	0.244934	-0.0104243	0.360367	0.502965	-0.0594823	0.0253082	0.0814265	-0.0147465	0.396262	0.5663
Taurine	-0.00803166	0.257729	0.373125	-0.0104879	0.382158	0.628438	-0.0204013	0.302992	0.431181	-0.0044931	0.634019	0.733084	-0.0639051	0.0875712	0.20579	0.0065737	0.69298	0.801259
2-methylbutyroylcarnitine	-0.00104614	0.865062	0.941391	-0.00222398	0.779262	0.860677	0.00642292	0.769929	0.813925	-0.00312157	0.690649	0.774364	-0.0476118	0.113402	0.226803	0.0138417	0.177675	0.435433
Betaine	-0.00508336	0.388039	0.531757	0.0119792	0.226216	0.451472	-0.0489163	0.0234444	0.0693954	0.00950489	0.197002	0.30058	0.00243657	0.948934	0.961933	0.0183947	0.226752	0.460243
Butyrylcarnitine	-0.0183502	0.00112511	0.00396468	-0.00153421	0.837565	0.901499	-0.0373775	0.0413426	0.104379	-0.01192	0.0675612	0.142844	-0.0104556	0.730527	0.80685	0.00324424	0.758688	0.856733
Carnitine	0.0095226	0.0971643	0.184363	0.0126431	0.175229	0.392937	-0.00883627	0.66068	0.72278	0.0160162	0.0318351	0.0812345	-0.0291071	0.376911	0.531447	0.0263397	0.0896363	0.265323
Choline	0.0207555	0.00330203	0.0093981	-0.0060828	0.612805	0.755792	0.0274325	0.270855	0.400866	0.0182351	0.054824	0.126781	-0.0746709	0.10493	0.225764	0.0157876	0.368523	0.556545
Decanoylcarnitine	0.00457101	0.513483	0.655134	0.00146807	0.89586	0.933714	-0.0339451	0.11294	0.218652	0.0177559	0.0705929	0.145108	-0.0433659	0.299316	0.461446	0.0131514	0.323086	0.524466
Decenoylcarnitine	-0.000116594	0.986526	0.998885	0.00193622	0.859597	0.908717	-0.0407944	0.0588566	0.131981	0.0136242	0.143239	0.240902	-0.0554382	0.168274	0.308118	0.0183702	0.168263	0.429361
Dodecenoylcarnitine	-0.00870378	0.223611	0.340084	-0.00792768	0.413136	0.66461	0.0115274	0.61437	0.688839	-0.0160283	0.148433	0.24409	-0.00461598	0.89212	0.929815	-0.0129512	0.340194	0.524466
Hexadecenoylcarntine	-0.0101109	0.164179	0.294223	-0.0064272	0.484984	0.66619	0.0195392	0.379362	0.474411	-0.0206104	0.0895216	0.165615	0.0360308	0.292768	0.460954	-0.0254815	0.0851645	0.265323
Hexanoylcarnitine	-0.0101062	0.166992	0.294223	-0.00566926	0.590821	0.751441	-0.0345712	0.115236	0.218652	-0.00236383	0.823361	0.896011	-0.0439351	0.312986	0.472673	0.00281694	0.818562	0.856733
Isobutyrylcarnitine	0.000343854	0.959598	0.986253	0.0123422	0.200335	0.423566	-0.031579	0.169254	0.278329	0.0114902	0.242095	0.358301	-0.0462525	0.190286	0.312915	0.0329031	0.0237736	0.109953
Lauroylcarnitine	0.00502204	0.476876	0.621853	-0.000640532	0.950717	0.963741	0.0227484	0.32645	0.431381	-0.00113066	0.913896	0.966119	-0.00243489	0.944462	0.961933	-0.00383613	0.814419	0.856733
Linoleylcarnitine	0.0120332	0.0424119	0.0896709	0.0170319	0.0276984	0.110833	0.0286929	0.131782	0.239946	0.00669235	0.465117	0.587633	0.0234282	0.392885	0.531447	0.0116675	0.284607	0.51368
Myristoilcarnitine	-0.000681232	0.926923	0.979891	-0.00484409	0.599122	0.751441	0.0479934	0.0546899	0.12647	-0.0177852	0.134276	0.23108	0.0274112	0.414616	0.547886	-0.0194201	0.19418	0.435433
Nonanoylcarnitine	0.0150435	0.0200649	0.0464	0.0153275	0.0891173	0.235524	0.0207951	0.236675	0.371689	0.012522	0.199033	0.30058	0.0221566	0.443214	0.574818	0.0142371	0.220577	0.460243
Octanoylcarnitine	0.00490755	0.478995	0.621853	0.00791237	0.45857	0.665376	-0.0283914	0.181681	0.292269	0.0162501	0.0944536	0.170477	-0.0192956	0.648565	0.749903	0.0139664	0.246272	0.469069
Octenoylcarnitine	0.00907759	0.182003	0.306097	0.0288138	0.00964275	0.0509688	-0.063745	0.00147717	0.00840849	0.033479	0.000504757	0.0023345	-0.0824237	0.0111861	0.0531423	0.06569	9.5817e-05	0.00354523
Propionylcarnitine	0.0197679	0.000369611	0.00143954	0.0209585	0.0299407	0.110833	0.0175097	0.348463	0.452391	0.0209821	0.00669382	0.0215366	0.0190346	0.572363	0.672299	0.0230436	0.0874117	0.265323
Tetradecadienylcarntine	-0.00543344	0.462488	0.621853	-0.00960519	0.361511	0.607996	0.0206417	0.384524	0.474411	-0.014718	0.185847	0.292611	0.0258148	0.466069	0.574818	-0.0253349	0.148118	0.391455
Tetradecenoylcarnitine	-0.00901922	0.225191	0.340084	-0.0163172	0.0990612	0.252777	0.0235018	0.320257	0.431381	-0.0204613	0.0775618	0.147169	0.0219116	0.497278	0.603256	-0.0322651	0.0488375	0.181524
Tiglylcarnitine	0.00736358	0.203062	0.331462	0.00524083	0.62598	0.759141	-0.0150522	0.41025	0.481881	0.0149126	0.0637379	0.142844	-0.0782923	0.0340566	0.0970961	0.033328	0.00860053	0.0578581

## Sheet: Biomarker analysis (AUCs)
	TB vs HC				TB-DM vs HC				TB-DM vs TB
Metabolite	AUC	CI.lower	CI.upper	Threshold	AUC	CI.lower	CI.upper	Threshold	AUC	CI.lower	CI.upper	Threshold
1-Methylhistidine	0.700255	0.596607	0.803903	-0.354582	0.658991	0.504151	0.813832	-0.504459	0.544576	0.391006	0.698146	-1.2091
3-Methoxytyramine	0.629464	0.516748	0.742181	0.439902	0.486842	0.324062	0.649622	0.232622	0.617615	0.458029	0.777201	0.237087
3-Methoxytyrosine	0.812075	0.728026	0.896124	-0.474818	0.671053	0.514907	0.827198	-0.297195	0.640172	0.487399	0.792945	-0.0927532
ADMA	0.512755	0.396132	0.629378	1.02557	0.432018	0.282322	0.581713	0.192874	0.572503	0.428672	0.716333	0.993966
Citrulline	0.8125	0.726194	0.898806	0.233316	0.716009	0.577393	0.854625	0.73836	0.627282	0.473448	0.781117	0.225
Cystathionine	0.505527	0.388059	0.622995	0.148034	0.583333	0.426639	0.740028	-1.44867	0.578947	0.41462	0.743275	-1.46973
DL-3-aminoisobutyric acid	0.612245	0.498439	0.726051	-0.477012	0.567982	0.380073	0.755892	-1.17242	0.49087	0.310091	0.671649	0.530839
Dopamine	0.538265	0.420779	0.655752	-0.411225	0.632675	0.494353	0.770998	-0.271606	0.593985	0.44251	0.74546	1.86479
Ethanolamine	0.534014	0.414759	0.653269	0.436628	0.711623	0.54582	0.877426	-0.548525	0.704619	0.560904	0.848334	-0.540471
Gamma-Glutamylglutamine	0.700255	0.59627	0.80424	0.0616831	0.684211	0.533562	0.834859	-0.341288	0.49087	0.328175	0.653565	-1.18507
Gamma-L-glutamyl-L-alanine	0.639881	0.528056	0.751706	0.291639	0.757675	0.628426	0.886925	-0.103949	0.679914	0.533062	0.826766	-0.414767
Glutathione	0.615221	0.502538	0.727904	-0.564625	0.526316	0.363593	0.689039	0.0551967	0.602578	0.455046	0.75011	-0.933233
Glycine	0.61267	0.499193	0.726148	-0.0536846	0.899123	0.818719	0.979526	-0.262928	0.79377	0.682921	0.904619	-0.273402
Glycylglycine	0.665816	0.553755	0.777877	0.105339	0.661184	0.490936	0.831433	0.0598649	0.479055	0.318288	0.639822	-0.114223
Glycylproline	0.635204	0.523049	0.747359	-0.121863	0.641447	0.479702	0.803192	-0.0448259	0.514501	0.356112	0.672889	-0.368366
Histamine	0.660714	0.551976	0.769453	-0.564265	0.484649	0.317349	0.651949	-0.306286	0.655209	0.497754	0.812665	0.0307432
Homocitrulline	0.551871	0.434271	0.669471	-0.562309	0.70614	0.565182	0.847099	0.514142	0.718582	0.588855	0.84831	-0.232915
Hydroxylysine	0.727041	0.624516	0.829565	0.142679	0.515351	0.344179	0.686523	-0.0835542	0.706767	0.574934	0.8386	0.0500965
L-2-aminoadipic_acid	0.479167	0.362377	0.595956	0.184861	0.594298	0.427978	0.760618	0.710638	0.612245	0.457713	0.766776	0.692019
L-4-hydroxy-proline	0.570153	0.453753	0.686553	0.22558	0.755482	0.638058	0.872907	0.207757	0.70247	0.566178	0.838763	-0.342956
L-Alanine	0.71131	0.607974	0.814645	-0.0343362	0.722588	0.596098	0.849077	0.571807	0.482277	0.32949	0.635064	0.59217
L-Alpha-aminobutyric acid	0.705357	0.600805	0.80991	-0.487697	0.632675	0.464308	0.801043	0.276806	0.756176	0.610555	0.901798	0.263174
L-Arginine	0.761054	0.664242	0.857867	-0.424522	0.47807	0.319171	0.63697	-0.528422	0.791622	0.658599	0.924645	-0.29834
L-Asparagine	0.578656	0.462729	0.694584	-0.454993	0.508772	0.364169	0.653375	0.539104	0.572503	0.424295	0.72071	-0.400072
L-Aspartic_acid	0.671344	0.563019	0.779668	0.543067	0.547149	0.37781	0.716489	-0.307043	0.693878	0.55853	0.829225	-0.305682
L-Glutamic_acid	0.540391	0.423679	0.657104	0.794733	0.575658	0.41757	0.733746	-0.143588	0.622986	0.480394	0.765578	1.00103
L-Glutamine	0.714711	0.611052	0.81837	-0.446864	0.39693	0.232931	0.560929	0.418718	0.575725	0.406009	0.745442	0.422711
L-Histidine	0.758078	0.660118	0.856038	-0.476266	0.944079	0.891901	0.996257	-0.0937807	0.699248	0.568793	0.829703	0.00653453
L-Homoserine	0.695153	0.585604	0.804702	0.311417	0.855263	0.752613	0.957914	-0.308972	0.746509	0.60956	0.883458	-0.667069
L-Isoleucine	0.516156	0.399332	0.632981	0.21271	0.635965	0.491791	0.780139	0.222908	0.620838	0.474418	0.767257	-0.709299
L-Kynurenine	0.676871	0.569376	0.784366	0.193078	0.553728	0.393256	0.7142	0.557373	0.630505	0.468305	0.792705	-0.567311
L-Leucine	0.522534	0.405365	0.639703	0.237611	0.607456	0.44591	0.769002	-0.816285	0.572503	0.418371	0.726635	-0.670696
L-Lysine	0.651786	0.540349	0.763222	0.461734	0.675439	0.516059	0.834818	-0.767558	0.483351	0.324059	0.642644	-1.55022
L-Methionine	0.576956	0.461558	0.692353	0.315548	0.757675	0.628217	0.887134	0.0535538	0.674544	0.537135	0.811952	-0.570446
L-Methionine sulfoxide	0.625	0.51194	0.73806	0.399154	0.599781	0.445845	0.753716	-0.327109	0.690655	0.556539	0.824772	-0.0666399
L-Phenylalanine	0.693878	0.587192	0.800564	0.62022	0.520833	0.369751	0.671915	0.0334791	0.700322	0.576792	0.823852	0.0202997
L-Proline	0.644558	0.534595	0.75452	-0.0872286	0.832237	0.729561	0.934913	-0.0310737	0.658432	0.524054	0.79281	-0.0232083
L-Serine	0.593112	0.477567	0.708657	1.05709	0.848684	0.741719	0.955649	-0.321395	0.860365	0.764189	0.956542	-0.305596
L-Threonine	0.68665	0.578184	0.795115	0.212306	0.862939	0.759652	0.966225	-0.318973	0.756176	0.619728	0.892624	-0.751967
L-Tryptophan	0.687075	0.581282	0.792868	-0.333126	0.821272	0.716981	0.925563	0.222161	0.621912	0.48478	0.759043	0.476908
L-Tyrosine	0.598639	0.485485	0.711794	1.34949	0.515351	0.359642	0.67106	-0.160196	0.572503	0.423628	0.721378	1.05991
L-Valine	0.724065	0.621686	0.826443	-0.0528079	0.587719	0.430114	0.745325	0.34886	0.650913	0.50755	0.794276	-0.497534
Methionine sulfone	0.545918	0.43015	0.661687	-1.69122	0.467105	0.30267	0.631541	1.23193	0.505908	0.351615	0.660201	1.24722
N6_N6_N6-Trimethyl-L-lysine	0.657313	0.548431	0.766195	-0.53534	0.639254	0.488365	0.790144	0.100969	0.52739	0.369588	0.685191	-0.540212
O-Acetyl-L-serine	0.751276	0.654767	0.847785	0.29807	0.700658	0.56358	0.837736	-0.106927	0.421053	0.273489	0.568616	0.966665
O-Phosphoethanolamine	0.5625	0.446864	0.678136	0.50083	0.692982	0.546822	0.839142	0.0633243	0.612245	0.465705	0.758785	0.0646581
Ornithine	0.777636	0.683433	0.871839	-0.143284	0.782895	0.672548	0.893242	0.619121	0.486574	0.332477	0.640671	-0.532648
Putrescine	0.493622	0.376173	0.611072	-0.166188	0.835526	0.726543	0.944509	0.511839	0.851772	0.754303	0.949242	0.487128
S-Methylcysteine	0.712585	0.607408	0.817762	-0.437415	0.776316	0.63179	0.920841	-0.817541	0.575725	0.41918	0.73227	-0.845398
SDMA	0.622024	0.509278	0.734769	-0.283524	0.575658	0.418347	0.732969	-0.717029	0.694952	0.556902	0.833002	-0.274666
Sarcosine	0.686224	0.580691	0.791758	0.234538	0.495614	0.326787	0.664441	-0.123392	0.679914	0.536647	0.823181	0.241136
Serotonine	0.482143	0.364172	0.600114	-0.881024	0.630482	0.474286	0.786679	0.170199	0.611171	0.46523	0.757112	-0.126345
Taurine	0.495748	0.373131	0.618365	-0.339028	0.593202	0.424565	0.761839	-0.372558	0.56928	0.428596	0.709964	0.955648
2-methylbutyroylcarnitine	0.554422	0.43861	0.670234	-0.0100704	0.54386	0.382012	0.705708	-0.00144562	0.609023	0.451085	0.76696	-0.00443323
Betaine	0.614796	0.500893	0.728699	0.765406	0.574561	0.422184	0.726939	-0.0109707	0.651987	0.51677	0.787204	0.241094
Butyrylcarnitine	0.558248	0.442434	0.674063	0.254806	0.535088	0.375814	0.694361	0.0484085	0.58754	0.430014	0.745067	0.214019
Carnitine	0.669218	0.56038	0.778055	0.0187405	0.747807	0.605204	0.89041	-0.630189	0.589689	0.436998	0.742379	0.383354
Choline	0.75	0.649979	0.850021	0.283117	0.991228	0.976867	1	-0.783902	0.954887	0.904459	1	-0.783562
Decanoylcarnitine	0.496173	0.379631	0.612716	-1.46071	0.586623	0.441208	0.732037	-0.320684	0.58217	0.438485	0.725855	-0.822805
Decenoylcarnitine	0.495323	0.378733	0.611914	0.0124751	0.573465	0.425987	0.720942	-0.659864	0.574651	0.432227	0.717074	-0.665119
Dodecenoylcarnitine	0.618197	0.506326	0.730068	-0.620383	0.604167	0.462761	0.745572	-1.05325	0.514501	0.367948	0.661053	0.417824
Hexadecenoylcarntine	0.572279	0.457445	0.687113	0.841103	0.548246	0.39668	0.699811	0.236438	0.615467	0.466244	0.764691	0.237668
Hexanoylcarnitine	0.527211	0.410442	0.64398	1.07442	0.64693	0.494978	0.798882	0.240885	0.597207	0.447524	0.74689	-0.170318
Isobutyrylcarnitine	0.622449	0.508938	0.73596	-0.598249	0.571272	0.404068	0.738476	1.21805	0.662728	0.515192	0.810265	-0.212636
Lauroylcarnitine	0.554422	0.43861	0.670234	-0.077564	0.538377	0.392563	0.684192	-0.869313	0.601504	0.462077	0.740931	-0.915143
Linoleylcarnitine	0.718963	0.618288	0.819637	-0.437418	0.631579	0.485486	0.777672	0.199151	0.614393	0.471741	0.757046	-0.95649
Myristoilcarnitine	0.526361	0.409532	0.643189	-0.0417502	0.58443	0.430522	0.738337	-0.635635	0.625134	0.477643	0.772626	-0.783518
Nonanoylcarnitine	0.646684	0.534749	0.758618	-0.40337	0.684211	0.516244	0.852177	-0.39981	0.564984	0.399404	0.730563	-0.780179
Octanoylcarnitine	0.536139	0.420118	0.65216	-0.928967	0.470395	0.319501	0.621288	0.211772	0.570354	0.426018	0.714691	-0.266883
Octenoylcarnitine	0.653912	0.543149	0.764675	-0.288222	0.544956	0.392227	0.697686	-0.236842	0.698174	0.56713	0.829218	-0.250584
Propionylcarnitine	0.731718	0.631161	0.832275	0.147807	0.525219	0.355927	0.694512	0.136251	0.67884	0.531429	0.826251	-0.414614
Tetradecadienylcarntine	0.553146	0.437221	0.669071	-0.639335	0.58114	0.437391	0.72489	-0.665444	0.530612	0.376648	0.684577	0.316165
Tetradecenoylcarnitine	0.589286	0.475171	0.7034	-1.06462	0.628289	0.483162	0.773417	0.0929009	0.531686	0.373585	0.689788	-0.0241932
Tiglylcarnitine	0.567602	0.45191	0.683294	0.494726	0.695175	0.541501	0.84885	1.20217	0.740064	0.592952	0.887177	0.513917
Phe/His	0.912415	0.850463	0.974367	-0.476827	0.907895	0.806653	1	-0.272319	0.45435	0.30942	0.59928	-0.250182
Cit/Arg	0.894983	0.834475	0.955491	-0.107556	0.653509	0.502806	0.804212	0.692116	0.7884	0.675192	0.901607	-0.500869
Kyn/Trp	0.838435	0.755314	0.921557	0.207964	0.801535	0.682223	0.920847	-0.452271	0.52739	0.361691	0.693089	0.260453

## Sheet: Raw data (baseline)
Sample Nr.	Group	Age	Sex	Ethnicity	CXR	Smoking	BMI	Fasting Blood Glucose	Hb	1-Methylhistidine	3-Methoxytyramine	3-Methoxytyrosine	ADMA	Citrulline	Cystathionine	DL-3-aminoisobutyric_acid	Dopamine	Ethanolamine	Gamma-Glutamylglutamine	Gamma-L-glutamyl-L-alanine	Glutathione	Glycine	Glycylglycine	Glycylproline	Histamine	Homocitrulline	Hydroxylysine	L-2-aminoadipic_acid	L-4-hydroxy-proline	L-Alanine	L-Alpha-aminobutyric_acid	L-Arginine	L-Asparagine	L-Aspartic_acid	L-Glutamic_acid	L-Glutamine	L-Histidine	L-Homoserine	L-Isoleucine	L-Kynurenine	L-Leucine	L-Lysine	L-Methionine	L-Methionine_sulfoxide	L-Phenylalanine	L-Proline	L-Serine	L-Threonine	L-Tryptophan
100107	TB	27	female	Mixed	advanced	none	15.2994	85	9.3	0.0858499	0.000541231	0.00374032	0.000565219	0.0688758	0.00273312	0.0132032	0.0343242	0.448437	0.00215621	0.00261914	0.0476496	2.28055	0.157254	0.0500572	0.0044794	0.000768068	0.00376361	0.00666379	0.226471	1.91968	0.135272	1.07238	0.391439	0.161459	1.62425	6.49034	0.0170433	0.858096	3.0657	0.0097969	0.912671	1.04238	0.903389	0.0141322	4.39972	1.05116	3.32374	2.5955	1.68588
100112	TB	22	male	Mixed	advanced	current	14.425	60	11.2	0.115568	0.000282229	0.00231018	0.00128622	0.155119	0.00677899	0.10085	0.0359331	0.795522	0.000423125	0.00430697	0.0304575	3.87657	4.36973	0.154831	0.00735469	0.0010504	0.00501388	0.00625868	0.437853	4.01716	0.106598	4.57997	0.770448	1.35628	5.82779	3.59366	0.0433233	2.23409	5.11358	0.01677	2.11378	3.02479	3.25271	0.0239347	12.6797	2.67587	7.47949	5.97944	3.81932
100113	TB	30	male	Sunda	mild	current	17.7848	92	13.5	0.112921	0.000539698	0.00184573	0.00147315	0.109535	0.00649598	0.00394306	0.0355361	0.503629	0.000836463	0.0109953	0.0288742	3.35206	0.867938	0.152308	0.00954637	0.00121923	0.00469928	0.00969788	0.20828	5.36742	0.164591	5.55503	1.06983	0.647612	6.67943	3.26817	0.0578064	1.96871	6.61911	0.0109955	2.71265	3.31758	2.56207	0.0247625	13.6872	3.15177	8.16475	5.43438	3.74688
100118	TB	25	male	Mixed	advanced	current	18.4033	74	14.1	0.13698	0.000667634	0.00259847	0.000944705	0.14159	0.0032513	0.0598604	0.0326419	0.615433	0.000646132	0.00288235	0.0419274	3.51793	0.563817	0.101636	0.00517729	0.00127298	0.00442511	0.00606608	0.270237	2.82709	0.15388	2.38897	0.465808	0.441357	4.16944	4.483	0.0349969	1.59706	4.65039	0.0142956	1.65592	2.1702	1.8725	0.0148617	7.19704	1.36488	4.91886	4.6859	3.25065
100119	TB	20	male	Mixed	mild	current	18.6037	87	13.5	0.0534936	0.000317934	0.00234478	0.000911787	0.124592	0.00348	0.0207807	0.034355	0.529884	0.00261809	0.00654522	0.0284533	4.03656	0.237502	0.078739	0.00457278	0.000780698	0.00492564	0.00289921	0.389038	3.20806	0.105407	1.91888	0.620597	0.280318	3.40274	6.60825	0.0244003	1.46292	4.25421	0.00967869	1.1686	1.63547	1.84081	0.0281152	5.41384	2.12603	5.76296	4.09093	2.41921
100121	TB	21	male	Betawi	advanced	current	16.7267	92	11	0.109761	0.000329622	0.00179058	0.000632791	0.0754751	0.00409884	0.0158279	0.0359508	0.632365	0.000823586	0.00387834	0.0199498	2.09236	0.165954	0.0741337	0.00375417	0.00111213	0.00728794	0.0152928	0.322414	2.78592	0.220641	1.39782	0.318105	0.225487	2.79723	3.39151	0.0211534	0.926156	4.47261	0.0151361	1.42521	1.49747	1.35238	0.0217979	10.506	1.29918	4.28912	2.69381	2.0188
100122	TB	20	male	Betawi	advanced	none	12.8585	76	10.3	0.1069	0.000519707	0.00479728	0.000962805	0.146048	0.00280582	0.0146031	0.0361131	0.59759	0.0019324	0.00527927	0.0619942	2.04327	0.239132	0.1003	0.0059204	0.00120297	0.00439299	0.00653738	0.24663	3.01797	0.147142	2.23941	0.362397	0.393395	3.5599	5.77351	0.0292097	0.989772	4.72354	0.0174718	1.55725	1.99157	1.64555	0.0395436	10.5528	1.83515	4.14925	2.96629	3.86011
100131	TB	24	male	Sunda	mild	current	17.6421	81	13.2	0.119606	0.000504476	0.00203763	0.00105341	0.178411	0.00311267	0.0113409	0.0360175	0.475851	0.0019836	0.00404221	0.0288715	3.34109	0.330749	0.106938	0.00568302	0.000780503	0.00354838	0.0056166	0.422739	3.02191	0.178108	3.02617	0.499245	0.27806	3.03784	6.7422	0.0313068	1.74293	4.27415	0.0121532	1.36668	1.9788	1.52493	0.0232697	6.03947	2.1188	4.72603	5.32571	3.46339
100133	TB	45	male	Betawi	advanced	current	18.8977	86	13.3	0.134729	0.000609961	0.00423578	0.000919299	0.119024	0.0039441	0.0137781	0.0376786	0.375652	0.00191087	0.00803923	0.0239189	2.45923	0.227146	0.108054	0.00572261	0.0023749	0.00371105	0.0102193	0.181264	3.27178	0.25308	2.29155	0.407418	0.184924	3.5168	4.788	0.027418	1.29577	4.3525	0.0159835	1.54932	2.07319	1.17253	0.0138191	6.51719	2.04001	4.11655	3.49881	3.04169
100136	TB-DM	38	male	Betawi	mild	current	17.2531	129	11.6	0.191266	0.000506641	0.00401764	0.00107085	0.270534	0.00628024	0.101197	0.0346988	0.490895	0.00134589	0.00269706	0.0329615	3.25638	0.350794	0.0728937	0.00460461	0.00215416	0.00414094	0.00662904	0.34773	3.14036	0.156703	1.68272	0.751186	0.264023	2.53575	6.85308	0.0248406	1.74359	3.50508	0.0286071	1.0286	1.66006	1.30238	0.021683	6.60107	1.89525	3.58596	5.34385	2.37942
100138	TB-DM	57	male	Jawa	advanced	none	22.4167	198	12.9	0.111379	0.000617067	0.00428939	0.000927898	0.0845656	0.0047552	0.00501131	0.0361014	0.47267	0.000578804	0.00397287	0.0307937	2.05732	0.223729	0.0779468	0.00502387	0.00132282	0.00477993	0.00566714	0.198933	3.90307	0.0880411	1.35749	0.48311	0.201403	3.51406	3.11431	0.0214577	1.07831	3.31	0.0131095	1.07354	1.54606	1.34724	0.0108043	6.75169	1.28646	3.22904	3.12822	2.5137
100139	TB	22	female	Mixed	mild	none	16.8919	100	9.1	0.0951443	0.000495927	0.00419536	0.000889329	0.0697127	0.0061432	0.00791158	0.033794	0.538137	0.000603238	0.00473759	0.013175	1.82498	0.163504	0.0534138	0.00421441	0.000692897	0.00579645	0.0107442	0.306172	3.16646	0.151565	1.7175	0.256128	0.252713	3.2382	2.59994	0.0235421	1.10393	3.50737	0.0124509	1.15656	1.18646	1.00635	0.0087744	10.6269	1.60877	3.7571	3.22945	2.2834
100140	TB-DM	66	female	Sunda	mild	none	22.8359	159	14.3	0.129726	0.000599035	0.00262288	0.000978609	0.151288	0.00433285	0.0459074	0.0354969	0.452559	0.00153026	0.0032783	0.0332253	2.68724	0.219343	0.114745	0.00516904	0.00160504	0.00415034	0.0104703	0.335885	3.63007	0.385898	1.47476	0.532415	0.217403	2.67215	7.03802	0.0285614	1.08122	4.57368	0.0138777	1.85062	2.16601	1.34949	0.0172675	8.18963	1.32929	3.73736	3.23919	3.0373
100141	TB	35	male	Betawi	advanced	former	15.1142	74	11.3	0.122674	0.000535128	0.00318383	0.000905314	0.121212	0.00433551	0.0617873	0.0366221	0.484576	0.00083818	0.00393096	0.0308472	2.50804	0.335682	0.0942788	0.00479445	0.00206255	0.00664668	0.00523401	0.3299	2.61378	0.208709	2.17244	0.390976	0.310772	3.16679	3.27175	0.0240196	1.46315	3.93411	0.0167237	1.27155	2.01897	1.3934	0.0121161	6.55147	1.43882	4.3522	3.89711	2.61089
100144	TB	19	female	Betawi	advanced	none	13.9633	72	10.5	0.143954	0.000636633	0.00471484	0.0011955	0.101717	0.00425212	0.0141455	0.0345779	0.830006	0.000804156	0.00593539	0.0243699	2.86963	0.2383	0.106309	0.00724898	0.00169634	0.00632724	0.0091371	0.279639	4.07688	0.33623	2.48987	0.607708	0.352839	4.43073	3.43474	0.0371888	1.43679	5.86602	0.0181061	1.92463	2.3088	2.19777	0.0296604	12.3976	2.51452	5.85178	4.27981	3.69257
100147	TB-DM	45	female	Jawa	advanced	none	19.8673	191	10.9	0.0932433	0.000618341	0.00208999	0.00077939	0.172759	0.00389919	0.070399	0.0349468	0.49023	0.00211343	0.00412774	0.0457848	2.04364	0.169501	0.0890721	0.00444439	0.00075103	0.00304925	0.00566464	0.166182	2.71278	0.215346	1.62184	0.48755	0.252029	2.79898	7.3119	0.0228577	0.970549	3.67274	0.0107935	1.19513	1.59645	1.30393	0.0151646	6.43148	1.22648	2.97155	2.95995	2.11663
100150	TB	26	female	Sunda	advanced	none	15.4335	98	10.1	0.0918898	0.000587797	0.00363047	0.00112604	0.0622998	0.0032715	0.017411	0.036097	0.627593	0.000901299	0.00562426	0.0461603	2.07123	0.203759	0.0864709	0.00538088	0.0011276	0.00808659	0.0195621	0.267842	3.15116	0.232043	2.11552	0.450186	0.25066	2.9175	3.55365	0.0266572	1.2516	4.67056	0.0124016	1.51341	1.90065	1.60721	0.0272727	11.5822	1.79624	4.8305	3.61907	2.05854
100158	TB	37	male	Sunda	advanced	former	17.4219	86	11.4	0.0822232	0.00049145	0.00159794	0.000941169	0.120675	0.00409995	0.0130188	0.0357615	0.43369	0.00148616	0.00400629	0.0533244	2.34355	0.239737	0.104562	0.00460535	0.000939158	0.0032675	0.00785898	0.187214	2.80947	0.204328	1.84267	0.441035	0.197397	3.26633	5.18762	0.0281082	1.14206	4.51936	0.010063	1.38099	2.14844	1.41972	0.0188569	6.28308	1.20025	3.68003	3.39759	2.82985
100160	TB	22	female	Mixed	mild	none	15.8001	67	11	0.108594	0.000682927	0.0023177	0.00102558	0.137878	0.004466	0.0269999	0.0356445	0.485729	0.00185859	0.00484655	0.0641885	3.89852	0.63503	0.0864041	0.0066479	0.0010815	0.00259107	0.00360516	0.184495	3.33997	0.158558	3.05841	0.566171	0.240151	3.59889	6.46411	0.0371199	1.12856	3.44014	0.00937409	1.34256	1.58958	1.6513	0.0180377	6.75944	2.78292	4.98195	2.94597	3.03711
100161	TB	26	male	Jawa	mild	current	18.733	75	13.5	0.120888	0.000747358	0.00195829	0.000723988	0.185247	0.00399219	0.0397966	0.035268	0.468692	0.00409238	0.00867482	0.0454922	2.99597	0.189075	0.125303	0.00452366	0.00148737	0.00354944	0.0106642	0.233633	3.57433	0.149185	1.7367	0.621618	0.242453	2.62373	7.92085	0.0292959	1.45956	4.1406	0.0121832	1.17141	2.37636	1.71767	0.0274888	5.37716	2.63788	4.18311	4.52967	3.09436
100163	TB	21	female	Jawa	advanced	none	20.0238	79	9.2	0.123469	0.000655857	0.00289591	0.00105021	0.154764	0.00387004	0.00783039	0.0359358	0.674792	0.00211076	0.00429019	0.104465	2.80335	0.175692	0.119847	0.0052667	0.00101866	0.00380894	0.00648957	0.189789	3.65027	0.192281	2.08059	0.431869	0.398579	3.26684	8.56526	0.042003	1.53209	4.37491	0.0116773	1.63591	2.21345	1.51498	0.0268405	7.56452	3.253	4.47829	4.49717	3.66563
100169	TB-DM	66	male	Sunda	advanced	current	20.5467	155	15.3	0.14583	0.000593079	0.00283461	0.00119329	0.187002	0.00617023	0.0378902	0.0362629	0.354374	0.00507036	0.00710054	0.0344195	2.52426	0.243001	0.16274	0.00453961	0.00216017	0.00536092	0.0131019	0.293714	3.90254	0.530854	1.8001	0.874704	0.210168	2.48011	11.2464	0.0334274	1.90989	4.54137	0.00877814	1.68114	3.27754	2.26122	0.0165379	6.63171	2.53069	4.19916	5.29387	3.30191
100170	TB	23	female	Betawi	advanced	current	18.6602	90	12.1	0.0927526	0.000588217	0.00320357	0.000802368	0.127518	0.00455361	0.0175268	0.0339573	0.479134	0.00311798	0.00510233	0.0208012	2.62128	0.149477	0.0910643	0.00698571	0.000793502	0.00403462	0.00446004	0.142936	3.53183	0.115021	2.57492	0.455926	0.264829	2.20067	8.8789	0.0301423	1.48243	3.30603	0.0117632	1.0359	1.78156	1.47497	0.0229396	5.75518	2.18064	4.84464	4.58747	2.36027
100171	TB	42	female	Betawi	advanced	none	19.9115	72	9.8	0.100326	0.000598298	0.00351021	0.000621159	0.11749	0.00224531	0.0413266	0.0383026	0.475684	0.0018935	0.00355015	0.0285159	2.70826	0.28011	0.0693123	0.00446748	0.000639194	0.0033396	0.00461633	0.174416	2.00151	0.150304	1.27188	0.41503	0.210103	1.58464	6.68582	0.0196768	1.12091	3.68002	0.0100311	1.03339	1.45568	1.13565	0.0120656	4.58992	1.15875	3.8765	3.10635	1.86823
100173	TB	45	male	Mixed	advanced	current	14.9657	102	12.4	0.109917	0.000551128	0.00223973	0.000870354	0.0913784	0.0039201	0.0195196	0.0387063	0.422291	0.00127114	0.00433675	0.0214056	3.16439	0.243134	0.0990639	0.00507495	0.00188165	0.00532145	0.00827915	0.216197	2.54772	0.163853	2.10514	0.454244	0.247668	3.03495	3.98065	0.0261178	1.16046	4.01536	0.00889381	1.47196	1.9546	1.64202	0.0188159	8.08235	1.22748	4.70892	3.01128	2.22899
100174	TB	41	male	Jawa	advanced	current	16.2578	84	11.8	0.144373	0.000563209	0.00213869	0.00162307	0.297083	0.00475517	0.022016	0.0340934	0.510037	0.00066996	0.00451133	0.105099	3.6878	0.407801	0.123533	0.00467351	0.00346685	0.00459771	0.0128269	0.645513	3.94054	0.288873	1.96855	0.618858	0.367739	7.43504	3.0815	0.0452699	2.15366	5.72456	0.0136372	1.74038	2.29748	1.70089	0.0284335	7.16331	2.71597	4.86002	5.64356	4.27989
100179	TB	26	female	Padang	mild	none	17.6763	94	10.2	0.130904	0.000441763	0.00225371	0.00116144	0.0844407	0.00405911	0.0602858	0.0358305	0.658033	0.00044869	0.00477121	0.0257172	2.17112	0.330357	0.0969812	0.0053284	0.000891854	0.00558883	0.00907073	0.198368	3.52317	0.561872	1.89587	0.540748	0.232783	4.71362	2.0345	0.0253914	1.13978	5.99252	0.0164018	1.87891	2.11343	1.75579	0.0235349	10.6141	1.53931	4.91753	3.58661	2.36731
100185	TB	57	male	Jawa	advanced	current	20.7284	96	14	0.150001	0.000569418	0.00328073	0.00176887	0.263086	0.00867349	0.0241249	0.0365954	0.845736	0.00172361	0.00901163	0.0467632	4.01631	0.704587	0.181412	0.00886681	0.00249281	0.00430152	0.00915476	0.699877	4.9341	0.190786	3.94418	0.782067	0.983472	7.22491	5.64782	0.0633806	2.40113	7.4947	0.0126535	2.71376	3.96356	3.13087	0.0339882	12.4844	4.40611	6.53232	6.64652	5.39572
100188	TB	29	male	Mixed	mild	current	16.5752	84	11	0.0940856	0.000584523	0.00189934	0.00118205	0.0779994	0.00311574	0.00461079	0.0349705	0.764997	0.000294591	0.0033633	0.0187808	3.12565	0.394362	0.105246	0.00462121	0.00095209	0.00721444	0.00431738	0.291324	3.3308	0.116378	1.75169	0.624457	0.449568	4.58329	3.0347	0.0289285	1.62717	4.66253	0.00680657	1.5683	2.40195	2.32201	0.0163104	8.37727	2.17713	6.41123	4.43709	2.09897
100189	TB	27	female	Jawa	mild	none	18.1132	89	13.1	0.0897901	0.000607317	0.00199387	0.000502669	0.130222	0.00303572	0.0118584	0.0356914	0.464178	0.00266767	0.00435123	0.0364951	2.80093	0.197014	0.0749842	0.00450629	0.000597229	0.00315979	0.00374793	0.255314	3.06403	0.150708	1.80235	0.582845	0.191297	1.10462	9.04347	0.0347785	1.63878	3.49329	0.00909248	1.26186	1.62772	1.36175	0.0105245	4.73314	1.55893	4.47924	4.79206	2.99736
100190	TB-DM	46	female	Mixed	mild	none	23.9441	109	11.5	0.118541	0.000650349	0.00193335	0.0008991	0.142024	0.00412372	0.0221973	0.0360945	0.501417	0.00235946	0.00408769	0.0973012	3.14306	0.180083	0.0967746	0.0051184	0.00112363	0.00395799	0.00760302	0.205217	3.31014	0.226009	1.8365	0.574545	0.159738	2.81573	7.6187	0.0294294	1.70585	4.29645	0.00876607	1.44247	2.08272	1.56062	0.0247695	6.42086	1.96036	4.55332	4.88873	2.71428
100191	TB-DM	38	male	Batak	mild	current	22.7382	185	14.1	0.122783	0.000661629	0.00236148	0.00113642	0.164612	0.00543113	0.00789932	0.0389257	0.406486	0.000671102	0.0034698	0.0385099	2.37051	1.1166	0.0997898	0.00632833	0.00183098	0.00301742	0.0117096	0.239593	3.45435	0.309906	2.75788	0.560245	0.391177	4.35164	3.6553	0.0279799	1.21454	4.70565	0.0147009	1.58469	1.79616	1.67681	0.0136881	7.0366	1.95879	3.92111	3.27295	3.15393
100192	TB-DM	43	male	Sunda	mild	current	19.0667	288	14.4	0.0977342	0.000368223	0.00220944	0.00117189	0.167635	0.00209913	0.0468174	0.0343898	0.484778	0.000191553	0.00240958	0.0322821	2.44058	1.17941	0.122259	0.00805105	0.00123853	0.00349707	0.00611864	0.280261	3.1729	0.223712	3.17173	0.626445	0.506083	5.22705	2.2404	0.0325949	1.23104	4.11276	0.00895138	1.60737	2.31415	1.47499	0.011576	6.66187	1.63356	5.31312	3.59895	3.16028
100197	TB-DM	45	female	Jawa	advanced	none	22.0001	280	13.1	0.132806	0.000612995	0.00390492	0.00140222	0.090759	0.00537556	0.0157983	0.0360912	0.835106	0.000164818	0.00200237	0.0859802	2.20803	1.33991	0.113072	0.00482756	0.00374163	0.00537915	0.0128311	0.244134	3.69719	0.274355	1.64692	0.598076	0.403997	5.75406	1.29069	0.028913	1.36874	4.75369	0.0157897	1.60707	2.22635	1.60026	0.018966	8.69717	1.96152	4.31521	3.77614	2.35905
100198	TB	26	male	Kalimantan	advanced	current	17.9005	80	14.8	0.134859	0.000607015	0.00255702	0.00108562	0.120199	0.00473818	0.0526708	0.0347178	0.572067	0.00106385	0.00301286	0.0753031	2.33948	0.174198	0.113437	0.00541432	0.000891119	0.00309564	0.00774836	0.243112	3.22494	0.126959	1.66823	0.374591	0.334183	5.50544	4.16586	0.0305827	1.33101	4.73348	0.0106391	1.59816	2.01627	1.54553	0.0284644	6.28794	1.64343	4.30245	4.27895	4.08214
100199	TB-DM	52	male	Jawa	advanced	none	15.7971	171	13.4	0.105773	0.000609281	0.00223059	0.00114413	0.0726444	0.002711	0.00955027	0.0387894	0.538427	0.000135936	0.00120222	0.0841314	1.89924	0.600127	0.0819201	0.00326157	0.00164321	0.00472744	0.0119457	0.200388	2.47468	0.221579	1.0922	0.507508	0.268139	5.54755	1.9263	0.0205969	0.998576	3.57302	0.0105783	1.1429	1.59512	0.869849	0.0300624	5.61679	1.07171	3.9328	2.80954	1.88023
100302	TB-DM	53	male	Mixed	mild	current	21.7914	215	13.5	0.106022	0.000625648	0.00146935	0.00136677	0.109201	0.00389561	0.00791995	0.0359708	0.430417	0.00029231	0.00263217	0.0478112	2.04966	0.407363	0.0870934	0.00430839	0.00100644	0.00290169	0.00696802	0.199806	3.85177	0.186269	1.68374	0.677587	0.273691	5.05065	1.58055	0.0272917	1.22423	4.28865	0.0111865	1.33261	1.76301	1.41945	0.0173529	5.47282	1.99412	3.36905	3.39082	2.81539
100310	TB	26	female	Betawi	advanced	none	15.1093	99	8.4	0.0877225	0.00054237	0.00240721	0.00146821	0.0650507	0.00269506	0.0232518	0.0372672	0.802641	0.000105334	0.00283229	0.0641197	2.38174	0.444306	0.092347	0.00428902	0.000736179	0.00729498	0.0109637	0.301698	2.93938	0.228399	2.3249	0.674296	1.02133	6.15343	1.57263	0.0267653	1.3019	5.50227	0.00764681	1.83787	2.05841	1.38311	0.0864226	14.959	1.82791	6.11428	4.01278	2.15449
100314	TB	37	male	Jawa	advanced	former	16.9108	66	11.9	0.135658	0.000367249	0.00646147	0.00129559	0.159928	0.00496809	0.0476375	0.0363618	0.603602	0.000750883	0.00230097	0.0361975	3.39068	0.861019	0.0691236	0.00470126	0.00130059	0.00749999	0.00405496	0.498955	3.05588	0.0906671	1.50113	0.507343	0.519854	4.84699	4.51603	0.0272658	1.32293	4.32507	0.0153543	1.52672	1.41336	1.29123	0.0280629	7.69859	1.71451	4.83648	3.73395	2.65774
100315	TB	25	male	Mixed	mild	none	14.5011	89	10.7	0.106645	0.000501038	0.00280883	0.00116757	0.0550529	0.0069239	0.02408	0.0373606	0.651839	0.00106528	0.00507635	0.0378471	2.1334	0.261055	0.1208	0.00458841	0.00199505	0.00563953	0.0172937	0.247909	2.98801	0.180086	1.62085	0.451544	0.227488	4.40413	3.34111	0.0286667	1.40555	4.47537	0.0180341	1.62263	2.33045	1.76184	0.0256627	8.56931	1.45003	4.24541	4.42447	4.205
200068	HC	24	female	Betawi	NA	none	25.5217	85	13.8	0.113345	0.000568303	0.0014911	0.000765076	0.154685	0.00300067	0.0223718	0.0365144	0.571261	0.00165984	0.00419152	0.0482873	2.6284	0.199685	0.104432	0.00508634	0.000994128	0.00390376	0.00522899	0.248512	3.19715	0.191817	1.94237	0.525178	0.276317	3.11933	5.56866	0.0352498	1.75147	3.65722	0.00814571	1.31148	2.13655	1.72965	0.0151062	5.66156	1.82877	4.59209	5.0419	2.79924
200088	HC	43	male	Mixed	NA	none	27.2311	91	14.6	0.138391	0.000520155	0.00189862	0.0010755	0.193897	0.00641738	0.0100539	0.0344637	0.811197	0.00184499	0.00687524	0.0521145	2.99855	0.480586	0.130606	0.00933634	0.00145345	0.00528909	0.0152368	0.492693	5.36967	0.317641	3.53055	0.744929	0.29242	4.49563	5.93039	0.047119	2.03271	6.12583	0.00756583	2.15778	2.50872	2.29148	0.0237052	8.28322	4.61214	4.97911	6.26684	4.73658
200119	HC	26	male	Sunda	NA	current	19.0266	88	14.9	0.120984	0.000658813	0.00244358	0.00132884	0.149997	0.00289662	0.00669744	0.0365231	0.568224	0.0007237	0.00302344	0.0959347	3.47086	0.315542	0.0961992	0.00549136	0.00102296	0.000456569	0.00517628	0.329223	3.81514	0.142497	2.07297	0.497386	0.229807	5.1391	4.20256	0.0326837	1.66203	4.8212	0.00998299	1.43466	2.10074	1.46196	0.0161674	5.25764	1.86323	4.15798	4.4429	3.57715
200130	HC	21	female	Mixed	NA	none	23.3147	77	13.4	0.124674	0.000463153	0.00196204	0.000671827	0.125217	0.00302056	0.0167506	0.0396187	0.36887	0.00201773	0.00350871	0.0448124	2.36853	0.155182	0.0830474	0.00412959	0.00093632	0.00494097	0.0109212	0.684349	2.44835	0.237404	1.41373	0.314763	0.142055	1.70135	6.28599	0.0298988	1.15579	3.10197	0.00750967	1.12625	1.80724	1.03373	0.00983994	4.75813	1.48078	3.79943	3.45723	2.50464
200139	HC	22	female	Sunda	NA	current	19.996	77	12.1	0.111932	0.000532572	0.00207425	0.000930742	0.144649	0.00270083	0.0353639	0.0341318	0.461587	0.00170617	0.00388288	0.0456478	2.829	0.248857	0.0990712	0.00615573	0.000998674	0.00422099	0.00878393	0.369035	3.08251	0.217362	2.30732	0.480005	0.304737	3.8957	5.45013	0.0299503	1.7598	4.69886	0.00705398	1.31875	2.04222	1.41713	0.0264357	5.371	2.07316	4.76155	4.80723	2.66104
200150	HC	24	female	Sunda	NA	none	24.8266	71	13.6	0.108451	0.000618904	0.00187008	0.000728413	0.142826	0.00615929	0.029043	0.0348839	0.518548	0.00217639	0.00519174	0.02197	2.61791	0.230273	0.0796399	0.00449115	0.000967644	0.00351366	0.0060166	0.223851	3.0831	0.163207	1.40307	0.274581	0.151137	2.03632	5.58508	0.0342007	0.96255	2.96061	0.00985659	1.05822	1.71224	1.36649	0.0113989	5.73248	1.55772	4.3618	2.89984	3.29123
200178	HC	20	male	Sunda	NA	current	17.382	82	15.3	0.139578	0.000662892	0.00192354	0.000816787	0.243541	0.0081244	0.0121236	0.0337113	0.63844	0.00655003	0.00918915	0.0349654	3.68767	0.209827	0.133537	0.00735703	0.0029169	0.00434988	0.00724132	2.03343	3.71597	0.312526	3.24911	0.782032	0.261713	2.0995	11.3056	0.0405045	1.69513	4.57437	0.0095705	1.65098	2.65394	1.99047	0.0165368	6.06359	4.0602	4.64663	4.66785	3.19764
200191	HC	35	female	Batak	NA	none	21.1759	79	14.1	0.111248	0.000685976	0.00195108	0.00100952	0.195065	0.0342533	0.0111789	0.0359593	0.603942	0.00123891	0.00445463	0.0704472	3.67028	0.201037	0.111586	0.00620631	0.00112564	0.00295751	0.00687021	0.205671	3.6979	0.17511	2.51466	0.528626	0.317491	3.5754	5.73878	0.0407647	1.77979	4.51706	0.010095	1.59624	2.23016	1.53709	0.0172306	5.73302	1.73755	4.9097	4.62072	3.76268
100316	TB	37	female	Jawa	mild	none	22.0796	90	14	0.115707	0.000526879	0.00234075	0.00069858	0.0994206	0.00451092	0.0137485	0.0346116	0.527377	0.000514438	0.00219481	0.0629336	1.98583	0.374524	0.0869281	0.00489626	0.00108076	0.00245093	0.00652515	0.123045	3.3248	0.17179	1.69762	0.440562	0.333865	3.43484	3.9643	0.029344	1.1971	4.07546	0.00920935	1.52222	1.84508	1.52379	0.0191976	6.40633	1.15637	4.96003	3.32745	3.10459
100319	TB	40	female	Jawa	advanced	former	14.868	89	10.4	0.0969932	0.000539158	0.00187654	0.00152317	0.160649	0.00515935	0.0486495	0.0351438	0.472339	0.000528582	0.00640821	0.0548627	2.85343	0.330931	0.0987362	0.00407403	0.000824662	0.00337151	0.00589002	0.28742	3.40077	0.143663	1.80416	0.585666	0.310279	6.17406	2.33458	0.0357206	1.59326	3.23908	0.00709338	1.18867	2.06987	1.44153	0.0117414	5.85288	2.21539	3.82863	4.52139	3.60734
100321	TB	26	female	Jawa	advanced	none	18.7936	70	11.7	0.111204	0.000524589	0.00207034	0.00126486	0.104204	0.00285352	0.0344365	0.0371703	0.521163	9.06e-05	0.00155344	0.029059	3.60289	1.59813	0.116572	0.00772753	0.000650914	0.00987309	0.00734318	0.285728	2.59642	0.132368	3.5426	0.66065	0.465303	6.29333	1.29233	0.0376193	1.52704	4.63997	0.00888099	1.90388	2.35438	1.87065	0.0321696	9.40229	2.01342	6.34491	4.35883	2.97406
100329	TB	22	male	Mixed	mild	none	19.6194	75	13.4	0.164531	0.000533798	0.00326271	0.00109067	0.165863	0.00536813	0.00934258	0.0370443	0.704474	0.00121099	0.00367001	0.0747414	3.72474	1.09027	0.137951	0.00589471	0.00218363	0.0056242	0.00813952	0.53299	3.30761	0.239673	2.05764	1.1456	0.341868	4.21291	8.78273	0.039058	2.04042	7.14626	0.01663	2.21607	3.0538	2.87301	0.0346919	9.39313	4.32433	4.18425	5.47178	3.86183
100335	TB	31	female	Jawa	advanced	former	15.4214	52	11.5	0.101011	0.000496331	0.00430593	0.00197776	0.116042	0.00427403	0.0771647	0.0365761	1.27123	0.000135171	0.00242729	0.085548	3.48121	0.518149	0.112246	0.00523293	0.00123372	0.00809264	0.00847002	0.74615	3.89873	0.135474	2.42497	0.554527	0.917721	7.41123	2.40052	0.0370911	1.99103	5.85763	0.0118854	2.03316	2.26155	2.10146	0.03639	9.75587	3.72555	6.7365	6.41775	2.57135
100336	TB-DM	39	male	Cina	mild	current	17.004	154	13.5	0.144771	0.000627215	0.00268455	0.000626598	0.155292	0.00386154	0.0581164	0.0368246	0.378466	0.00107552	0.00247467	0.0440363	2.33829	0.307266	0.0724529	0.00336623	0.0124656	0.00496734	0.0043029	0.232968	2.40838	0.114461	1.18085	0.608055	0.152913	3.23313	6.65308	0.0242698	1.2202	2.96617	0.00756326	1.19558	1.51896	1.2334	0.0164849	5.46314	1.5224	3.68693	3.03203	2.12089
100341	TB	54	male	Sunda	advanced	current	16.3168	93	11.7	0.090633	0.000584076	0.00398895	0.00191317	0.151882	0.00751643	0.0122291	0.0349612	1.13937	4.97e-05	0.00193078	0.0335398	3.45437	0.675323	0.107695	0.00604614	0.00127316	0.00485084	0.00791205	0.271455	4.40114	0.137463	2.59298	0.669693	0.599509	7.91766	0.873783	0.0411556	1.8058	6.6078	0.0170383	2.33891	2.31905	2.37111	0.0256656	11.7453	2.51686	6.95904	4.85281	3.28803
100345	TB	24	female	Betawi	mild	none	16.2453	65	10.3	0.146043	0.000555171	0.00259341	0.00099821	0.10481	0.00319633	0.0160652	0.0366601	0.699343	0.000604956	0.003516	0.0891843	2.62291	0.646663	0.089949	0.0052602	0.00305404	0.0064138	0.00631864	0.485104	2.88591	0.222217	2.31303	0.45097	0.852082	5.4436	3.19303	0.0286227	1.15749	5.1944	0.00896177	1.63062	1.86197	1.41838	0.03918	10.8711	1.94654	5.53798	3.74655	2.17946
100349	TB	23	female	Jawa	advanced	none	16.5994	81	9	0.110968	0.000532815	0.00459169	0.00108003	0.0595049	0.00238893	0.00647515	0.0370135	0.617811	0.000353747	0.00347728	0.0850319	2.07533	0.479874	0.0862628	0.00660343	0.00112112	0.00558328	0.00738743	0.23349	2.46059	0.146307	2.20093	0.402884	0.670963	3.86967	2.73885	0.0238082	0.965901	3.74348	0.0099233	1.36053	1.6503	1.07351	0.0511155	7.9806	1.0657	5.04398	3.12145	2.39883
100353	TB	42	female	Jawa	mild	current	17.6067	80	10.9	0.134628	0.000534572	0.00260085	0.00113604	0.168619	0.00284484	0.0446685	0.0326051	0.700799	0.0010534	0.00321852	0.0662702	4.29138	0.317485	0.110889	0.00822858	0.00215563	0.00457268	0.00441459	0.194773	3.00842	0.178145	2.01247	0.445026	0.568342	4.68223	4.68265	0.0334133	1.61508	4.38771	0.0156081	1.56123	2.01902	0.767967	0.0662537	6.77636	1.54665	5.01469	4.73385	3.40173
100356	TB	24	male	Betawi	advanced	current	17.0562	65	11.4	0.127646	0.000578498	0.0021084	0.00124834	0.0979761	0.00919923	0.013272	0.0358201	0.765797	0.000142591	0.00282527	0.0768167	2.82768	0.37067	0.0970861	0.00473494	0.00138681	0.0045082	0.00887468	0.271968	2.88823	0.12387	1.89071	0.443424	0.789027	6.05114	1.52866	0.0269533	1.32716	4.05314	0.0182525	1.41177	2.12414	1.21438	0.0662028	7.52863	1.55176	4.54044	3.56056	2.65289
100359	TB	29	female	Jawa	advanced	none	14.0157	52	10.8	0.0946124	0.000759569	0.00565365	0.00144629	0.14948	0.0061137	0.0354068	0.0352393	1.1006	0.000273954	0.00247312	0.134215	4.17858	0.622357	0.145713	0.00804714	0.00080475	0.00802542	0.00626315	0.286486	3.52285	0.086115	3.60091	0.662057	1.7504	5.45398	4.68369	0.0451502	2.19843	5.51377	0.016675	2.21538	3.16433	2.24536	0.0543759	10.7018	2.3528	6.94882	6.01459	2.64787
100360	TB	24	male	Sunda	advanced	current	15.6942	37	14.8	0.13002	0.000554008	0.00405076	0.0020588	0.122386	0.0053341	0.0482555	0.0351783	1.09939	0.000484524	0.00880199	0.0919507	4.11915	0.655555	0.151579	0.0062814	0.00147905	0.00633441	0.00858225	0.316242	4.18167	0.266665	3.73557	0.737198	1.57839	7.08978	3.02596	0.0493397	2.16744	6.70955	0.0169981	2.65674	3.12597	1.70135	0.142082	11.2164	2.74943	7.14685	6.10099	3.50668
100363	TB-DM	41	male	Jawa	advanced	current	23.6146	303	15.6	0.0976379	0.0007348	0.00184298	0.00117716	0.122025	0.00196234	0.00743689	0.0367064	0.667435	9.88e-05	0.0023754	0.10513	1.90377	1.5297	0.0997175	0.0061091	0.00130692	0.00282327	0.00965844	0.104084	3.15548	0.414428	1.5688	0.360494	0.644128	4.97831	1.63623	0.0251717	0.946552	5.44442	0.00889656	1.97285	2.10846	1.26602	0.037331	6.83066	1.73658	4.28342	2.8793	2.67064
100365	TB-DM	43	male	Jawa	advanced	current	17.0285	217	15.6	0.106788	0.000589699	0.00198012	0.00115082	0.107869	0.00212313	0.00717122	0.0354209	0.567168	0.000424562	0.00266556	0.128738	1.66147	0.494057	0.076278	0.0033637	0.00118615	0.00276068	0.006207	0.131015	3.05635	0.110027	1.04845	0.3561	0.322677	4.0386	3.42382	0.0257872	0.774025	3.89298	0.00640067	1.28844	1.55751	0.821098	0.0237803	3.83213	1.3598	3.38082	2.32367	2.07197
100367	TB	37	female	Sunda	advanced	none	20.0245	102	10.3	0.109747	0.000498624	0.00197044	0.00147277	0.129383	0.00414979	0.0107217	0.0365817	1.09652	0.000125658	0.00186407	0.11022	3.39309	1.01716	0.113171	0.00741419	0.000796058	0.00461964	0.00627545	0.205402	3.62507	0.0758067	3.14331	0.657002	1.20435	6.57487	1.609	0.0334577	1.74862	5.21646	0.00941766	2.01754	2.26518	1.78715	0.0327011	12.5947	1.74576	6.19816	4.96887	2.80999
100372	TB-DM	56	male	Palembang	advanced	current	16.7206	390	13.7	0.127712	0.000372481	0.00277736	0.00121636	0.119423	0.00399019	0.127277	0.0367801	0.82753	0.000693386	0.00327722	0.121358	2.33535	0.839908	0.149702	0.00476558	0.00269917	0.00610009	0.014232	0.316822	4.18011	0.474003	1.62151	0.60831	0.514541	5.21413	5.79466	0.0305766	1.12733	5.67399	0.0198547	2.16963	3.16559	1.82979	0.0359775	8.87159	1.99311	4.26764	3.44736	2.9248
200168	HC	19	female	Jawa	NA	former	19.0028	76	13.2	0.136366	0.000632758	0.00178828	0.000804099	0.0856871	0.00228587	0.0686508	0.037264	0.467082	0.000599373	0.00212598	0.0966747	2.53298	0.148307	0.0713959	0.00303539	0.00174864	0.00388895	0.0086348	0.50347	2.40402	0.178809	1.38177	0.211285	0.301841	3.2006	3.75406	0.0289586	0.93606	3.53987	0.0119411	1.26636	1.47584	1.02576	0.0209585	4.91352	1.25219	3.62507	2.52966	2.22014
200173	HC	43	male	Jawa	NA	none	22.249	91	14.6	0.10829	0.000511886	0.00207306	0.00142833	0.218255	0.00526482	0.0524372	0.0350455	0.552758	0.00063183	0.00260297	0.0229959	2.99177	0.318976	0.0945362	0.00425233	0.0019316	0.00330599	0.00614767	0.390172	3.30166	0.0960637	1.44616	0.580933	0.216679	4.67828	4.60578	0.033672	1.6016	4.69697	0.00796368	1.4965	1.95316	1.55652	0.0178566	6.36342	2.04241	3.96326	4.61078	3.22535
200175	HC	42	female	Jawa	NA	current	31.567	90	13.7	0.128277	0.000594517	0.00184829	0.00105678	0.1244	0.00480943	0.0233203	0.035171	0.580188	0.000747549	0.00468008	0.0205745	2.15941	0.176642	0.0861123	0.00383063	0.00167934	0.00383597	0.00762748	0.329018	3.77732	0.191806	1.49151	0.329839	0.184469	3.74905	3.84126	0.0349288	1.16947	4.75565	0.0105575	1.53731	1.75942	1.32476	0.0089184	6.22901	1.73589	3.41917	3.73006	4.31223
200183	HC	33	female	Jawa	NA	none	21.6049	78	11.6	0.101788	0.000660117	0.00174729	0.000945987	0.156277	0.00253667	0.0204701	0.0340118	0.501479	0.00361192	0.00717652	0.0358774	2.97599	0.249246	0.106164	0.00457163	0.00138591	0.00311534	0.00422183	0.281458	3.47144	0.166384	1.58297	0.429703	0.17128	3.04076	7.94482	0.0288209	1.56763	3.16692	0.00875452	1.05513	2.02032	1.28673	0.012098	4.30995	1.49359	3.91947	4.31872	3.11403
200184	HC	27	female	Padang	NA	former	17.4075	80	12.4	0.111002	0.000531504	0.00192817	0.000801336	0.183734	0.00240665	0.0259497	0.0386458	0.629015	0.00182687	0.0039231	0.03116	4.11362	0.224117	0.105323	0.00459254	0.000812184	0.00367903	0.00557724	0.171885	3.5292	0.142444	1.6207	0.637221	0.201097	3.20003	6.64922	0.0364326	1.65889	3.82571	0.0056204	1.34317	2.0788	1.60611	0.016675	5.42712	2.94259	5.02204	4.40263	2.78473
200186	HC	27	female	Jawa	NA	none	23.2674	78	13.1	0.0946851	0.000719079	0.00250674	0.00147569	0.132715	0.00276858	0.0511057	0.0368655	0.56026	0.000771252	0.00367169	0.0713326	2.30947	0.318758	0.112792	0.00351071	0.000534065	0.00288844	0.00836431	0.125668	3.59123	0.281192	1.16155	0.417388	0.392053	5.23072	4.29277	0.0366135	1.4464	3.8836	0.00994338	1.43171	2.48354	1.40596	0.0298122	5.98398	1.53974	5.11908	4.54697	3.18205
200189	HC	30	male	Jawa	NA	current	19.002	70	15	0.135846	0.000618061	0.00163785	0.00119479	0.265144	0.00722502	0.0286491	0.0335057	0.594682	0.00239038	0.00660247	0.0332119	2.90548	0.28039	0.12862	0.00393435	0.000987711	0.00430558	0.0102338	0.381936	3.90689	0.3154	1.69075	0.695294	0.267042	4.05452	7.97789	0.0397727	1.70298	5.06066	0.0105656	1.72499	2.71876	2.20596	0.0265675	7.57015	3.29986	4.24012	5.4551	3.51607
200190	HC	57	male	Sunda	NA	current	22.5678	91	15	0.20823	0.000747974	0.0029915	0.0011774	0.316969	0.00633901	0.0906423	0.0374586	0.65113	0.00212596	0.00499202	0.0378521	3.29628	0.337622	0.138484	0.00536967	0.00333621	0.00281261	0.0100015	0.175592	3.51865	0.194646	2.42717	0.74772	0.335711	3.76485	7.07175	0.044007	1.64249	4.55424	0.0120551	1.73125	2.83357	1.73756	0.0139896	7.26843	2.3941	4.38085	5.12259	3.10023
200198	HC	25	male	Jawa	NA	former	22.9574	71	15.1	0.121854	0.000652763	0.00185298	0.00102859	0.138794	0.00323536	0.0263438	0.0337783	0.546782	0.00248948	0.00658551	0.0477337	2.773	0.313444	0.132878	0.0057094	0.000993529	0.00330281	0.00958629	0.133125	4.00106	0.226806	1.86527	0.722883	0.277022	3.72226	7.90801	0.049073	2.3586	5.06475	0.0140282	1.69642	2.84343	1.90733	0.0205529	7.27056	2.70381	5.49742	6.49954	3.88834
200321	HC	26	female	Jawa	NA	none	20.0431	74	12.7	0.112379	0.000529671	0.00167882	0.00102267	0.21566	0.00420046	0.0494321	0.0357449	0.602591	0.00142572	0.00412209	0.0260741	3.86298	0.240112	0.110889	0.00507097	0.00066866	0.0033416	0.00350931	0.292668	4.2714	0.100273	1.98606	0.578273	0.29462	4.36143	6.57435	0.0403612	2.18795	4.12914	0.00681204	1.47401	2.22588	2.0815	0.0273277	6.46673	1.70501	4.91424	5.99975	2.79838
200324	HC	21	female	Jawa	NA	none	21.0089	86	13.6	0.114847	0.000527691	0.00128302	0.000977365	0.157654	0.00377027	0.0181761	0.0358702	0.483485	0.00177439	0.00339078	0.0360254	3.0795	0.209291	0.112965	0.00471585	0.00154397	0.00351241	0.00550908	0.885759	2.79148	0.213147	1.70611	0.486031	0.182469	3.88377	5.74864	0.038059	1.3153	4.11708	0.00872069	1.34363	2.31277	1.54364	0.0203237	5.20242	2.11949	4.43152	4.0838	2.97846
200331	HC	27	male	Jawa	NA	current	24.3159	79	15.4	0.166914	0.000613891	0.00310422	0.0012581	0.216437	0.0049834	0.122874	0.0333538	0.599447	0.00166456	0.00650547	0.0411448	3.87514	0.228074	0.13841	0.00475347	0.00247981	0.00380203	0.00642561	0.385203	3.79037	0.180191	1.68125	0.671886	0.260234	5.69541	6.78666	0.0405135	2.09162	4.96434	0.0129633	1.52059	2.80014	1.99097	0.0160103	6.66569	3.00437	4.59248	5.86555	3.02221
100227	TB-DM	47	female	Sunda	mild	none	21.1954	280	16	0.0864489	0.000455327	0.00141632	0.000633726	0.10586	0.00163247	0.00671003	0.0354785	0.240618	0.00181547	0.00473617	0.0247125	1.84119	0.313336	0.104277	0.00794624	0.00114266	0.00279208	0.00516135	0.088163	2.73846	0.259593	2.36749	0.420705	0.206119	1.44543	6.16104	0.023506	0.701693	3.63275	0.0073166	1.27493	2.14709	1.03653	0.0122452	4.8026	1.49354	3.16619	1.94769	2.32193
100376	TB	24	female	Sunda	mild	none	20.2096	86	11.5	0.114973	0.000557994	0.00261529	0.0017608	0.082989	0.0034968	0.00996995	0.0375507	0.887998	0.000258137	0.00445418	0.101566	2.75931	0.63914	0.118874	0.00539448	0.000822167	0.0054646	0.00810441	0.212258	3.09917	0.299436	2.19027	0.584856	0.86369	6.91386	2.05277	0.0340642	1.55687	5.1544	0.0108285	1.95464	2.24404	1.43926	0.0868655	10.0523	1.52004	6.74942	4.35996	2.94465
100387	TB	34	female	Sunda	mild	none	19.0647	75	12.4	0.109135	0.000643166	0.00345384	0.000531755	0.135703	0.00414311	0.0162142	0.0367674	0.42067	0.00186952	0.0027571	0.13026	2.56045	0.165619	0.0830939	0.00505919	0.00109011	0.00402009	0.00542917	0.370992	2.30107	0.143103	1.6415	0.403373	0.433593	2.8819	7.25673	0.0295246	1.43578	4.49437	0.0125304	1.4924	1.78971	0.917567	0.0301081	7.05707	1.6193	4.06862	3.95439	2.76132
100392	TB	21	female	Mixed	mild	none	18.3085	72	11.7	0.118257	0.000514024	0.00238102	0.00164329	0.101556	0.00393205	0.0347747	0.0335468	0.807796	0.000182578	0.00276584	0.0776872	4.00809	0.915718	0.144226	0.00870247	0.00116756	0.00530957	0.00483399	0.374333	4.30876	0.212239	3.28139	0.732313	1.04191	6.39525	2.14632	0.036395	2.40063	5.65392	0.0141367	1.93833	2.82749	1.87235	0.0647677	8.34166	2.37052	6.68175	7.2009	3.1146
200327	HC	21	male	Mixed	NA	current	30.2016	74	14.9	0.157666	0.000679054	0.00190575	0.00175581	0.207603	0.00424813	0.0365956	0.0372028	0.814525	0.00151677	0.00938297	0.0980653	3.66961	0.131425	0.151004	0.00586802	0.00157056	0.00456933	0.0140131	0.908431	5.63838	0.274195	2.14655	0.619174	0.431941	6.77621	6.41955	0.0524399	2.04743	6.7724	0.0113844	2.22626	3.15948	2.14543	0.0330284	8.14749	4.27122	5.57666	5.70511	4.78141
200337	HC	24	male	Mixed	NA	former	23.1192	68	17.4	0.127607	0.000613648	0.00187942	0.00137925	0.197036	0.00460668	0.0562849	0.0338919	0.633068	0.00093171	0.00538209	0.0936574	3.0886	0.485815	0.127299	0.00440128	0.00136668	0.00414595	0.00697835	0.331402	4.57694	0.256535	1.71508	0.226748	0.56795	6.81192	3.43864	0.0411849	1.7417	6.44413	0.012372	1.97435	2.6827	1.75577	0.0387904	7.37561	2.82743	4.62384	4.97601	4.24148
200373	HC	20	female	Jawa	NA	former	18.618	70	12.5	0.0850996	0.000593482	0.00116906	0.00111132	0.0890142	0.00139784	0.0221465	0.0338504	0.452062	0.000601702	0.00217593	0.0887189	2.29239	0.31356	0.0839116	0.0036278	0.000491239	0.00253146	0.00318949	0.212176	2.80736	0.214709	1.24382	0.344322	0.376633	4.21124	3.84946	0.0275775	1.63403	3.8686	0.00489697	1.21167	1.77386	1.32965	0.0386057	4.59549	2.03217	4.32454	4.72716	2.26689
100260	TB-DM	52	male	Betawi	mild	former	17.7515	306	15	0.111447	0.000537285	0.0018331	0.000834233	0.168302	0.00358429	0.0437525	0.0395733	0.68254	0.000811113	0.00180469	0.141838	1.77423	0.168029	0.119997	0.00607678	0.00256995	0.00423687	0.0125993	0.177345	3.02486	0.593182	1.64576	0.565454	0.267659	3.6376	5.85623	0.030173	0.89518	5.6442	0.00905798	1.99306	2.47528	1.1083	0.0162942	5.91701	1.39609	3.43135	2.60647	2.45057
200087	HC	42	male	Mixed	NA	former	23.255	83	15.6	0.147096	0.000610152	0.00171306	0.000878626	0.209513	0.00701823	0.0264194	0.0351813	0.533436	0.00171488	0.00559053	0.0951395	3.2071	0.196878	0.0966931	0.00390921	0.0010698	0.00234338	0.00949085	0.248659	4.23986	0.185482	1.14353	0.555614	0.221546	3.48997	6.43265	0.0384769	1.89627	4.80657	0.0101292	1.6896	1.84848	1.57404	0.0205335	5.78522	2.73914	4.379	4.85534	3.32013
200171	HC	45	female	Sunda	NA	current	26.5671	106	13.5	0.114339	0.000364614	0.0029415	0.00185056	0.158102	0.00498499	0.026572	0.0351535	0.782834	0.00155619	0.0117998	0.0422108	2.97464	0.350198	0.154328	0.00629765	0.00121541	0.00548678	0.0081657	0.233114	5.52454	0.213084	2.10886	0.571095	0.360262	6.85141	3.65906	0.0462836	1.93846	5.35367	0.0101028	1.95782	3.09169	1.84448	0.0249542	8.32213	2.26802	5.64723	5.54999	3.22649
200216	HC	22	female	Sunda	NA	none	20.267	61	12.6	0.128923	0.000560525	0.00272701	0.00157113	0.18098	0.00364136	0.0609231	0.0358259	0.694224	0.000193508	0.00148572	0.148455	3.35099	0.170505	0.111923	0.00393133	0.00101854	0.00322714	0.00765332	0.190672	3.2962	0.299105	1.19336	0.508906	0.360726	6.30904	2.36802	0.036932	1.7975	4.34761	0.0103376	1.52592	2.31725	1.6707	0.0196437	6.2013	2.01043	5.07664	5.45494	4.16509
200236	HC	24	male	Jawa	NA	current	19.5198	79	13.3	0.162628	0.000636081	0.0026179	0.00147733	0.219241	0.00442506	0.0421169	0.0376275	0.686931	0.000752298	0.00440877	0.116246	4.20322	0.410453	0.127874	0.0047464	0.00159577	0.00943667	0.00890316	0.564281	4.13417	0.234031	1.85108	0.800153	0.387131	5.86957	4.65817	0.0399805	2.43718	4.96269	0.0107264	1.55079	2.42374	2.74983	0.0193752	6.68569	2.48927	5.45563	6.79831	3.26293
200319	HC	42	female	Cina	NA	none	25.541	80	12.1	0.107131	0.000597676	0.00174877	0.00111783	0.159745	0.00447274	0.028343	0.0367231	0.63489	0.000397199	0.00165584	0.0690796	2.7772	0.32221	0.0874337	0.00435687	0.00100847	0.00313914	0.00461168	0.147538	3.23764	0.147405	1.51754	0.387207	0.258576	3.78676	3.63662	0.0307532	1.37447	2.86723	0.00642816	1.10043	1.80889	1.32759	0.0126214	5.3576	2.34853	3.66084	3.53844	2.2296
200378	HC	20	male	Mixed	NA	current	19.3399	101	14.4	0.134375	0.000615243	0.00184116	0.00117439	0.135391	0.00383868	0.0646237	0.0361892	0.768834	0.00105314	0.00304514	0.11314	3.34395	0.336009	0.114575	0.00602369	0.00148346	0.00577513	0.00722614	0.451691	3.94494	0.32793	2.26173	0.858742	0.431176	5.90263	5.34527	0.0341933	2.14594	5.5668	0.0217208	1.85011	2.2388	2.14796	0.0314138	8.02414	3.31176	4.44802	6.16972	4.583
200392	HC	21	female	Mixed	NA	none	18.3732	73	12.9	0.1078	0.000535117	0.00188938	0.00189606	0.161777	0.00303722	0.0227995	0.0385489	0.763517	8.07e-05	0.00132376	0.0917201	3.17488	0.627242	0.111817	0.00389775	0.000970056	0.00473363	0.00599254	0.475692	3.20672	0.219402	1.43373	0.516872	0.454939	7.55879	1.52211	0.0337994	1.79521	3.59244	0.00716668	1.29989	2.20799	1.46506	0.0265373	4.72079	2.09781	4.89241	5.44544	2.77984
200398	HC	28	female	Betawi	NA	none	27.302	78	13.6	0.104945	0.000562134	0.00119774	0.000650473	0.118609	0.00374618	0.0141158	0.0371931	0.575584	0.00111413	0.00254751	0.109533	3.12447	0.189747	0.0958665	0.00486438	0.000921839	0.00403427	0.00806878	0.332476	3.03887	0.164934	1.54261	0.392151	0.224079	2.54162	4.69833	0.0356014	1.13776	4.32799	0.00645715	1.5557	1.9579	1.18736	0.0210992	5.78311	1.55916	3.88837	3.25756	2.54957
100300	TB-DM	42	male	Mixed	mild	none	25.5871	130	15.6	0.11919	0.000518274	0.00148671	0.000868889	0.216394	0.00462367	0.035628	0.0389468	0.462639	0.00368433	0.0112512	0.0507579	2.82641	0.243272	0.133649	0.00351228	0.00190467	0.00316246	0.00978055	0.23274	3.7311	0.271827	1.56774	0.575368	0.147611	3.14354	6.60727	0.0363665	1.02508	4.6298	0.00919484	1.70667	2.58956	1.51089	0.0201339	6.07856	1.98564	3.65654	2.99801	3.34615
200193	HC	25	male	Mixed	NA	none	19.3934	77	15.7	0.169771	0.000549685	0.0022064	0.00137008	0.125709	0.00439046	0.0387641	0.036843	0.798407	0.000299639	0.00455494	0.0811236	3.46405	0.281481	0.107978	0.00415706	0.0016905	0.00527896	0.0103407	0.326309	4.14597	0.358288	1.25125	0.689741	0.29384	4.94077	2.11836	0.0401954	1.93472	5.17128	0.0107472	1.89861	2.26578	2.40998	0.0476111	8.95628	3.39251	5.18712	4.99603	3.62858
200314	HC	29	male	Sunda	NA	current	20.4853	80	17.1	0.129309	0.000559269	0.00185441	0.00134138	0.300188	0.00326877	0.0143518	0.0367308	0.587277	0.00377748	0.0104885	0.0567307	4.00912	0.273062	0.120256	0.00937041	0.000844479	0.00344956	0.00716813	0.21985	4.64893	0.182587	1.55666	0.702176	0.314802	4.28218	7.46184	0.0494273	1.64557	5.77662	0.00932444	1.98766	2.4558	1.96245	0.0292422	7.50135	2.21494	5.63368	4.92223	3.78765
100508	TB	32	female	Sunda	mild	none	18.4089	83	9.6	0.0989932	0.000484348	0.00200156	0.000953903	0.11712	0.00326314	0.0232653	0.0372724	0.674382	0.0010052	0.0058609	0.0284861	3.07679	0.670751	0.0755277	0.00722839	0.000582845	0.00490864	0.0019298	0.498765	2.84963	0.0680215	2.37853	0.451863	0.328465	3.41445	4.02892	0.0332699	1.13658	3.22994	0.0081425	1.14655	1.46154	1.10774	0.0163106	5.63067	1.89813	5.31505	3.21306	2.01398
100509	TB	20	male	Betawi	mild	current	16.793	90	12.1	0.105401	0.000697704	0.00196717	0.00112662	0.14784	0.00582834	0.0127377	0.0356431	0.567674	0.00133993	0.00875823	0.0262749	3.58875	0.3877	0.0972795	0.00542823	0.000931227	0.00289834	0.00944516	0.256993	4.21867	0.110911	1.82741	0.546032	0.172671	4.19522	4.55309	0.0281281	1.44154	4.40356	0.0128511	1.18836	2.06145	1.63841	0.015985	4.54247	2.08848	3.96618	4.00233	2.74327
100513	TB	21	female	Sunda	mild	none	16.6222	90	9.4	0.0841545	0.000689235	0.00203291	0.00104597	0.129686	0.00240009	0.0259208	0.0361858	0.476801	0.00228872	0.0044947	0.0368213	2.45403	0.263686	0.0849408	0.0045925	0.000612598	0.00465049	0.00279822	0.308742	3.33459	0.104765	1.66563	0.525193	0.276719	2.77547	7.05978	0.0279001	1.53298	4.70982	0.011119	1.34951	1.5969	1.4216	0.0259328	5.29233	2.11481	4.12642	4.87202	2.73709
100523	TB	30	female	Sunda	mild	none	21.2483	80	10.2	0.109756	0.000660139	0.00250776	0.000769904	0.121634	0.00351356	0.069406	0.0368582	0.440343	0.00130989	0.0060822	0.0362245	3.39035	0.373829	0.09768	0.00435405	0.00202627	0.00582262	0.00808275	1.13453	3.40301	0.0866294	2.08745	0.38613	0.172711	2.37344	5.01876	0.0277563	1.23074	4.22727	0.0100319	1.39431	2.02799	1.14647	0.0107416	6.14077	1.74491	3.8657	3.38051	2.0476
100524	TB-DM	49	female	Betawi	advanced	none	22.6368	292	12.8	0.0929191	0.000702883	0.00219649	0.000807448	0.123106	0.00195838	0.0114846	0.0357095	0.39306	0.00169771	0.00309206	0.053454	2.7235	0.423299	0.096713	0.00328315	0.00106146	0.00409981	0.0072826	0.213236	3.08632	0.282355	0.984931	0.55831	0.173771	2.60406	7.41081	0.0239981	1.35676	3.84808	0.0102532	1.27509	2.03082	1.28285	0.011792	5.87402	1.33349	3.11712	3.48149	2.30123
200293	HC	24	male	Betawi	NA	current	17.6194	78	14.8	0.127112	0.000466039	0.00194074	0.000816683	0.199806	0.00291443	0.0275168	0.0350488	0.472012	0.00273393	0.00603189	0.0612553	3.67335	0.297475	0.103419	0.00402948	0.00120148	0.00369684	0.00532661	0.335595	2.9177	0.162578	0.99862	0.471667	0.169085	1.82986	7.79457	0.0329291	1.26926	3.62767	0.00880134	1.32193	2.28826	1.32996	0.0155734	5.19884	2.0029	3.62216	3.51114	3.0625
290094	HC	37	male	Betawi	NA	current	21.1755	72	15.5	0.139836	0.000630434	0.00243941	0.000880609	0.235962	0.00235636	0.00985638	0.0354144	0.680672	0.00723936	0.0233604	0.0814003	3.93738	0.347703	0.150846	0.00656893	0.00110815	0.00401448	0.00775005	0.530669	5.25034	0.276509	2.02947	0.815442	0.263728	4.02407	11.0336	0.0455024	2.20593	5.78766	0.0102019	2.03127	2.97034	1.81863	0.0226219	7.1092	2.37286	5.1666	6.43291	4.3798
290095	HC	53	male	Betawi	NA	current	24.8833	91	14.2	0.182901	0.000610209	0.00279634	0.0013388	0.32194	0.00559136	0.0377515	0.0344832	0.53576	0.00323676	0.0104978	0.0565373	3.41496	0.272048	0.130897	0.00432724	0.00152378	0.00400229	0.00903589	0.223463	4.49771	0.145967	1.22007	0.632353	0.212467	3.24414	8.20374	0.040588	1.82737	5.38822	0.0139366	1.75319	2.71294	2.02941	0.0178437	7.34741	2.87995	3.76338	5.08272	3.61842
290099	HC	27	female	Mixed	NA	none	28.0303	86	15.2	0.116075	0.000697823	0.00118537	0.000779551	0.0936552	0.00550619	0.0104267	0.0346537	0.463894	0.00128473	0.00560678	0.0252169	3.12695	0.330777	0.0968022	0.00499445	0.0011026	0.00305532	0.00668591	0.258071	3.90729	0.192899	1.60907	0.573151	0.281978	3.23485	4.43776	0.0405752	1.15954	4.40305	0.00829968	1.69505	1.83141	1.65491	0.0249015	6.73762	1.70211	4.33185	3.39939	3.11734
290101	HC	35	male	Jawa	NA	current	24.8133	85	16	0.156522	0.000453575	0.00160837	0.00107825	0.216187	0.00536946	0.0129538	0.0331036	0.633923	0.00377328	0.0106142	0.0637979	3.47596	0.203708	0.144329	0.00342982	0.00186996	0.00294541	0.0162391	0.247498	4.99122	0.367998	1.10006	0.791038	0.42062	4.87119	6.86989	0.0428576	2.13009	6.82164	0.0109824	2.15229	2.91135	1.86435	0.0261229	7.23639	2.38723	4.75635	5.89761	3.70681
290156	HC	23	male	Jawa	NA	current	20.8048	77	15	0.173008	0.000532683	0.00265486	0.000925382	0.286661	0.0131047	0.0238907	0.0335865	0.60435	0.0076214	0.0176527	0.110069	4.62828	0.281895	0.13023	0.00624585	0.00144667	0.00369575	0.00713198	0.466365	5.50296	0.161763	3.37378	1.12179	0.332217	2.49707	12.2114	0.0506524	2.60243	6.02169	0.0137129	1.94399	2.72928	2.69692	0.0370004	8.50996	2.82433	5.5015	7.13224	4.09429
290182	HC	38	female	Betawi	NA	none	28.9813	86	13.2	0.130907	0.000652029	0.0020605	0.0010304	0.195416	0.00315629	0.0319725	0.0356698	0.528786	0.0028896	0.0089706	0.0602454	3.59616	0.21824	0.137484	0.0041133	0.00111378	0.00380289	0.00739671	0.310017	3.76729	0.157042	1.56307	0.591616	0.228306	4.00834	6.8673	0.0429358	1.93696	4.45336	0.0112001	1.68718	2.59048	1.75901	0.0192324	6.6971	1.67384	4.82949	5.4291	3.80091
290292	HC	24	male	Betawi	NA	current	27.927	86	15.8	0.173983	0.000542487	0.0014313	0.0011644	0.226145	0.0054222	0.0513782	0.0341808	0.645642	0.00413588	0.0118578	0.083408	3.49997	0.281073	0.115715	0.00631507	0.0015202	0.00462983	0.00951974	0.220908	4.32929	0.319919	1.91878	0.589821	0.514296	4.67017	7.59808	0.0481663	2.20854	5.89374	0.0192046	2.09219	2.38807	2.07632	0.0355614	9.6799	4.85397	5.45432	6.51341	5.28941
290349	HC	23	female	Jawa	NA	none	19.319	73	13.9	0.110544	0.000624628	0.00143544	0.000766726	0.146784	0.0026258	0.0244692	0.0374009	0.382331	0.00299523	0.00551849	0.0815781	2.7951	0.341287	0.0916131	0.0044633	0.000516275	0.0035621	0.00408368	0.352614	3.20127	0.194873	1.21652	0.50106	0.225486	1.89804	8.05173	0.032666	1.51449	3.51356	0.0141937	1.22554	1.98451	1.24485	0.0160365	4.56267	2.35607	4.2961	4.35706	2.4233
200359	HC	31	female	Mixed	NA	none	27.12	85	15	0.128292	0.000584523	0.00208212	0.00101918	0.190306	0.00460487	0.0170854	0.0341078	0.519906	0.00278491	0.00807923	0.0546367	4.32703	0.221153	0.112476	0.00471055	0.00122501	0.00424707	0.0076401	0.337154	4.55546	0.182336	1.22051	0.48887	0.215385	2.73183	9.0714	0.0368199	1.88508	5.59441	0.0173471	1.65614	2.16237	1.38866	0.0127951	6.1412	2.45975	4.54964	5.28896	5.00539
200519	HC	20	male	Betawi	NA	current	19.4384	96	17.4	0.117328	0.00053993	0.00212615	0.000823666	0.156312	0.00434949	0.0220174	0.0376796	0.505393	0.00238236	0.00458952	0.0987369	3.17991	0.201439	0.10446	0.00539293	0.00122715	0.00388954	0.00726433	0.232205	3.48661	0.228016	1.82481	0.62631	0.180439	2.97026	7.96026	0.0306214	1.68001	4.53874	0.00898256	1.45959	2.11423	1.72766	0.0236237	6.47502	2.02546	4.40743	4.88984	2.88707
200523	HC	32	female	Jawa	NA	none	28.8275	76	13.5	0.111407	0.000674746	0.0016205	0.00102893	0.11702	0.00283464	0.0523049	0.0379591	0.540776	0.00175632	0.00872395	0.0204039	2.71461	0.296605	0.113709	0.00417538	0.00102374	0.00349104	0.00488454	0.181507	3.89498	0.127207	1.59627	0.490827	0.317345	4.26	4.68578	0.0504589	1.90949	4.33835	0.00698028	1.74677	2.40605	1.7528	0.0155799	7.79949	1.97655	4.68967	5.63787	3.13575
200527	HC	24	male	Jawa	NA	current	18.907	77	16.2	0.149473	0.000587306	0.00209143	0.00114163	0.23135	0.00599	0.0539078	0.0328166	0.549264	0.00348222	0.00962022	0.0290906	4.11983	0.230634	0.126739	0.00521007	0.00100999	0.00535346	0.00851884	0.431952	3.50713	0.371213	1.53009	0.863047	0.184973	3.28511	8.78537	0.0440999	1.85299	5.01271	0.0116136	1.8272	2.67117	2.04346	0.0135841	7.33452	2.41618	5.91602	4.88791	3.66665
290017	HC	21	male	Betawi	NA	none	20.7285	60	16.2	0.129206	0.000577823	0.00190167	0.00134249	0.232967	0.00437298	0.0354606	0.0357784	0.603932	0.00109305	0.0041315	0.200877	3.81913	0.529965	0.117277	0.0051268	0.00154349	0.00440488	0.00613454	0.573879	4.57466	0.22836	1.4327	0.632531	0.24354	5.23124	5.56379	0.0413014	1.83495	4.58684	0.0101676	1.70542	2.43542	1.82301	0.022695	7.37528	2.60671	4.21634	5.35644	3.66686
290273	HC	27	female	Betawi	NA	none	33.318	76	13.2	0.117362	0.000643471	0.00164666	0.00136951	0.192185	0.00373068	0.0171402	0.0361953	0.626382	0.00136059	0.00889454	0.100791	2.98804	0.328476	0.134052	0.00471939	0.00100936	0.00462448	0.00702257	0.515328	4.39611	0.178554	1.59688	0.467395	0.431347	4.75225	5.34192	0.0442113	1.67875	5.2162	0.0125572	1.8366	2.43493	1.63906	0.0272431	7.18287	2.08338	4.72501	4.78123	3.27981
[truncated: 34 more columns]

## Sheet: Raw data (treatment)
Subject	Group	Weeks	Time	Age	Sex	1-Methylhistidine	3-Methoxytyramine	3-Methoxytyrosine	ADMA	Citrulline	Cystathionine	DL-3-aminoisobutyric_acid	Dopamine	Ethanolamine	Gamma-Glutamylglutamine	Gamma-L-glutamyl-L-alanine	Glutathione	Glycine	Glycylglycine	Glycylproline	Histamine	Homocitrulline	Hydroxylysine	L-2-aminoadipic_acid	L-4-hydroxy-proline	L-Alanine	L-Alpha-aminobutyric_acid	L-Arginine	L-Asparagine	L-Aspartic_acid	L-Glutamic_acid	L-Glutamine	L-Histidine	L-Homoserine	L-Isoleucine	L-Kynurenine	L-Leucine	L-Lysine	L-Methionine	L-Methionine_sulfoxide	L-Phenylalanine	L-Proline	L-Serine	L-Threonine	L-Tryptophan	L-Tyrosine	L-Valine	Methionine_sulfone	N6_N6_N6-Trimethyl-L-lysine
100112	TB	0	Pre-treatment	22	Male	0.115568	0.000282229	0.00231018	0.00128622	0.155119	0.00677899	0.10085	0.0359331	0.795522	0.000423125	0.00430697	0.0304575	3.87657	4.36973	0.154831	0.00735469	0.0010504	0.00501388	0.00625868	0.437853	4.01716	0.106598	4.57997	0.770448	1.35628	5.82779	3.59366	0.0433233	2.23409	5.11358	0.01677	2.11378	3.02479	3.25271	0.0239347	12.6797	2.67587	7.47949	5.97944	3.81932	17.0602	7.66552	0.0014396	0.00145651
100112	TB	8	8 weeks	22	Male	0.122269	0.000754898	0.00379981	0.000915095	0.156757	0.00531491	0.0617268	0.034651	0.575473	0.00269218	0.00612944	0.046574	3.44159	0.186848	0.0915198	0.0043857	0.00088293	0.00413914	0.0116518	0.353438	4.17364	0.204624	1.61394	0.302939	0.30813	3.38094	7.95149	0.0396113	1.6449	4.48251	0.0187881	1.57393	1.79886	1.5242	0.0286277	6.51008	2.79475	4.91305	4.65443	4.23178	11.7517	6.55817	0.0122966	0.00146807
100112	TB	28	26 weeks	22	Male	0.142741	0.000622347	0.00312712	0.00112841	0.302042	0.00772402	0.0764176	0.0351273	0.783519	0.00462499	0.0071689	0.0783058	4.55627	0.20963	0.119111	0.00523783	0.00103157	0.00464126	0.00779462	0.462653	4.2997	0.224858	2.23136	0.546745	0.391501	3.2557	10.4718	0.0403206	2.60222	5.19076	0.0165105	1.59775	2.432	2.17382	0.0298537	6.73189	3.43258	5.38223	7.35409	4.38691	12.0783	8.79177	0.00792408	0.00161161
100113	TB	0	Pre-treatment	30	Male	0.112921	0.000539698	0.00184573	0.00147315	0.109535	0.00649598	0.00394306	0.0355361	0.503629	0.000836463	0.0109953	0.0288742	3.35206	0.867938	0.152308	0.00954637	0.00121923	0.00469928	0.00969788	0.20828	5.36742	0.164591	5.55503	1.06983	0.647612	6.67943	3.26817	0.0578064	1.96871	6.61911	0.0109955	2.71265	3.31758	2.56207	0.0247625	13.6872	3.15177	8.16475	5.43438	3.74688	14.6368	9.94724	0.0033025	0.00126071
100113	TB	8	8 weeks	30	Male	0.127749	0.000562028	0.00455572	0.00105323	0.144767	0.00522842	0.00739495	0.0366285	0.646803	0.00243066	0.00700283	0.0522881	3.56538	0.218757	0.116396	0.00528697	0.000826542	0.00484485	0.00622371	0.269543	5.22146	0.127095	1.9695	0.62257	0.365086	3.67825	8.30372	0.04561	2.16211	5.86994	0.0148991	1.93154	2.17864	1.90619	0.0219614	7.05749	2.72659	5.61312	6.14809	3.41975	12.2966	9.14723	0.0127328	0.00161877
100113	TB	28	26 weeks	30	Male	0.144524	0.000683313	0.00275494	0.000919237	0.183976	0.00462184	0.0147616	0.0349901	0.674311	0.00372535	0.00789684	0.13691	3.43144	0.250837	0.109159	0.00539916	0.00092255	0.00448051	0.00839421	0.355278	4.46719	0.17134	2.6384	0.803137	0.294642	2.50272	11.9966	0.0477604	2.53216	6.31567	0.0106329	1.91855	2.36632	1.89945	0.0145965	6.50522	3.28626	5.72745	7.42239	4.11113	9.83565	9.40693	0.00390245	0.0015934
100118	TB	0	Pre-treatment	25	Male	0.13698	0.000667634	0.00259847	0.000944705	0.14159	0.0032513	0.0598604	0.0326419	0.615433	0.000646132	0.00288235	0.0419274	3.51793	0.563817	0.101636	0.00517729	0.00127298	0.00442511	0.00606608	0.270237	2.82709	0.15388	2.38897	0.465808	0.441357	4.16944	4.483	0.0349969	1.59706	4.65039	0.0142956	1.65592	2.1702	1.8725	0.0148617	7.19704	1.36488	4.91886	4.6859	3.25065	9.71787	6.89408	0.00193845	0.00172138
100118	TB	8	8 weeks	25	Male	0.162066	0.000604481	0.00415774	0.00111061	0.148807	0.00419401	0.0897003	0.0366826	0.571814	0.00269606	0.00690678	0.0888379	3.65461	0.342069	0.123025	0.00675698	0.001434	0.00593179	0.010379	0.266151	3.52544	0.169586	2.52294	0.443939	0.452398	3.96599	6.2793	0.0436815	1.7514	6.03636	0.0222638	1.99442	2.59615	1.74615	0.0209972	8.23492	1.54267	5.71488	5.21726	3.90227	13.7147	8.03433	0.0109321	0.00229898
100118	TB	29	26 weeks	25	Male	0.145756	0.000597579	0.00317636	0.000755223	0.141843	0.00329469	0.0623799	0.0372185	0.656374	0.00123996	0.00369067	0.097238	3.81885	0.229796	0.102397	0.00598623	0.00121544	0.00450517	0.00668803	0.292846	3.17859	0.241059	1.85222	0.334036	0.418985	4.10071	5.17705	0.0335166	1.47719	4.60476	0.0138534	1.52538	2.03362	1.57226	0.0234465	5.60545	1.37974	4.83039	4.08539	3.6145	9.08414	6.97671	0.00682208	0.00195536
100119	TB	0	Pre-treatment	20	Male	0.0534936	0.000317934	0.00234478	0.000911787	0.124592	0.00348	0.0207807	0.034355	0.529884	0.00261809	0.00654522	0.0284533	4.03656	0.237502	0.078739	0.00457278	0.000780698	0.00492564	0.00289921	0.389038	3.20806	0.105407	1.91888	0.620597	0.280318	3.40274	6.60825	0.0244003	1.46292	4.25421	0.00967869	1.1686	1.63547	1.84081	0.0281152	5.41384	2.12603	5.76296	4.09093	2.41921	7.19194	4.65573	0.0021816	0.00101671
100119	TB	9	8 weeks	20	Male	0.140802	0.000550624	0.00988348	0.00153694	0.237716	0.0417612	0.0780435	0.0371007	0.600563	0.0020929	0.0105893	0.0262807	4.03895	0.222455	0.124343	0.00502403	0.00149549	0.00687624	0.0443557	0.390062	3.94677	0.100211	2.3465	0.640612	0.439494	5.32317	5.52831	0.0490054	2.65023	5.15112	0.0418967	1.73823	2.48931	2.00759	0.0247981	8.73782	3.54275	4.485	7.79919	5.39728	38.3137	7.72671	0.0147568	0.00181794
100119	TB	27	26 weeks	20	Male	0.161218	0.000685888	0.00323067	0.00141584	0.262569	0.00589798	0.0528959	0.0354062	0.66957	0.00390291	0.00888409	0.136263	4.04399	0.233467	0.159179	0.00807982	0.0012054	0.00651514	0.00521323	0.324829	4.27245	0.394193	3.69214	1.00756	0.438153	4.50368	11.2048	0.0534217	2.54955	5.80363	0.0111583	2.02082	3.21938	2.39035	0.0256311	8.66389	3.32245	7.32141	6.89623	3.80544	11.3805	8.85916	0.00778702	0.00138562
100121	TB	0	Pre-treatment	21	Male	0.109761	0.000329622	0.00179058	0.000632791	0.0754751	0.00409884	0.0158279	0.0359508	0.632365	0.000823586	0.00387834	0.0199498	2.09236	0.165954	0.0741337	0.00375417	0.00111213	0.00728794	0.0152928	0.322414	2.78592	0.220641	1.39782	0.318105	0.225487	2.79723	3.39151	0.0211534	0.926156	4.47261	0.0151361	1.42521	1.49747	1.35238	0.0217979	10.506	1.29918	4.28912	2.69381	2.0188	7.98145	5.51781	0.00102892	0.00155635
100121	TB	8	8 weeks	21	Male	0.105746	0.000516033	0.00384589	0.00103859	0.127859	0.00370281	0.0303157	0.0360516	0.545104	0.00169328	0.00475808	0.0237548	2.80991	0.281414	0.0806667	0.00455671	0.000867718	0.0060169	0.00681634	0.261446	3.31373	0.24718	1.4796	0.281655	0.305594	2.45077	6.23167	0.0261032	1.31611	4.60305	0.0165016	1.27976	1.39456	1.05872	0.0155915	5.74936	1.95468	4.69831	3.85769	2.25096	6.35875	6.08569	0.00733503	0.00105726
100121	TB	26	26 weeks	21	Male	0.148879	0.000697039	0.00349761	0.00094832	0.198212	0.00659687	0.0233894	0.0362882	0.584792	0.00135184	0.00295699	0.112295	3.74389	0.14645	0.113652	0.00534729	0.00159121	0.00590376	0.0102695	0.427884	3.05583	0.317602	2.49935	0.358554	0.259919	3.07292	5.76128	0.0378112	1.46797	4.94187	0.0176698	1.64875	2.2887	1.5167	0.0209454	6.74324	2.26371	4.64886	4.46083	4.19771	9.30147	8.91667	0.00527634	0.00187039
100122	TB	0	Pre-treatment	20	Male	0.1069	0.000519707	0.00479728	0.000962805	0.146048	0.00280582	0.0146031	0.0361131	0.59759	0.0019324	0.00527927	0.0619942	2.04327	0.239132	0.1003	0.0059204	0.00120297	0.00439299	0.00653738	0.24663	3.01797	0.147142	2.23941	0.362397	0.393395	3.5599	5.77351	0.0292097	0.989772	4.72354	0.0174718	1.55725	1.99157	1.64555	0.0395436	10.5528	1.83515	4.14925	2.96629	3.86011	15.6184	6.66341	0.00259671	0.00114285
100122	TB	8	8 weeks	20	Male	0.113216	0.000670344	0.00422639	0.000810955	0.114318	0.00284709	0.0470836	0.0377549	0.412407	0.00157792	0.00471728	0.0385768	2.1446	0.264278	0.0789104	0.00700617	0.000730129	0.005517	0.00446521	0.274079	2.98458	0.294151	2.07592	0.361443	0.203296	3.09636	5.57091	0.0260997	0.93607	4.4623	0.0136219	1.39464	1.64267	1.14772	0.0292304	5.93535	2.38037	4.27135	2.96838	2.68056	10.5954	5.2011	0.00676677	0.00118443
100122	TB	27	26 weeks	20	Male	0.118055	0.000660791	0.00513917	0.00122707	0.20533	0.00656167	0.030552	0.0346128	0.742956	0.00349977	0.00660852	0.0703865	3.11196	0.168986	0.103431	0.00810459	0.00118906	0.00537535	0.00771122	0.420911	3.28342	0.260377	2.3336	0.492544	0.276965	3.41956	9.31096	0.0408789	1.76168	4.87387	0.0127758	1.57262	2.08501	1.66345	0.025546	6.76943	3.19578	4.7459	4.65715	4.68088	19.8015	8.43228	0.00582173	0.00181668
100131	TB	0	Pre-treatment	24	Male	0.119606	0.000504476	0.00203763	0.00105341	0.178411	0.00311267	0.0113409	0.0360175	0.475851	0.0019836	0.00404221	0.0288715	3.34109	0.330749	0.106938	0.00568302	0.000780503	0.00354838	0.0056166	0.422739	3.02191	0.178108	3.02617	0.499245	0.27806	3.03784	6.7422	0.0313068	1.74293	4.27415	0.0121532	1.36668	1.9788	1.52493	0.0232697	6.03947	2.1188	4.72603	5.32571	3.46339	9.10893	7.59806	0.00170609	0.00140636
100131	TB	9	8 weeks	24	Male	0.144587	0.000608554	0.00288074	0.0012079	0.206461	0.00552961	0.0329277	0.0331962	0.612076	0.00345917	0.00665486	0.0576961	3.64703	0.252577	0.123521	0.00787818	0.0013254	0.00472703	0.0163609	0.369234	4.11351	0.462185	2.93619	0.424025	0.275712	3.97752	10.0056	0.0423637	1.87226	5.25955	0.0153362	1.86403	2.64227	1.95283	0.0232773	6.64062	2.53187	4.86955	5.44372	4.83956	12.8929	8.63456	0.0119353	0.00209611
100131	TB	26	26 weeks	24	Male	0.134398	0.000715641	0.00238414	0.000966815	0.205	0.00564837	0.0161906	0.0351053	0.644854	0.00225271	0.00469523	0.0910448	3.5252	0.27149	0.114598	0.00720053	0.0013605	0.00424685	0.00915561	0.609433	3.66945	0.367132	2.82647	0.648694	0.470525	4.21348	8.00528	0.0404833	2.04244	5.40922	0.00920224	1.73597	2.45556	1.83683	0.0138978	6.75513	2.47736	5.0579	5.77976	4.05767	11.679	9.63565	0.0054222	0.00191608
100133	TB	0	Pre-treatment	45	Male	0.134729	0.000609961	0.00423578	0.000919299	0.119024	0.0039441	0.0137781	0.0376786	0.375652	0.00191087	0.00803923	0.0239189	2.45923	0.227146	0.108054	0.00572261	0.0023749	0.00371105	0.0102193	0.181264	3.27178	0.25308	2.29155	0.407418	0.184924	3.5168	4.788	0.027418	1.29577	4.3525	0.0159835	1.54932	2.07319	1.17253	0.0138191	6.51719	2.04001	4.11655	3.49881	3.04169	9.47377	6.62453	0.0055409	0.00188522
100133	TB	8	8 weeks	45	Male	0.10253	0.000771756	0.00246928	0.00128785	0.135684	0.00350275	0.0186478	0.0347533	0.405979	0.00198911	0.0100023	0.0260851	2.10077	0.181179	0.0918514	0.00434744	0.00248202	0.00319483	0.00836696	0.181761	3.53584	0.218801	1.49881	0.308482	0.179041	4.92405	3.97192	0.0312972	1.22093	4.08564	0.0114064	1.26918	1.71795	1.10288	0.0150614	4.6122	1.95643	3.63749	3.60471	2.8771	7.29951	6.27661	0.0196612	0.00155647
100133	TB	27	26 weeks	45	Male	0.151791	0.000602959	0.00263214	0.00116462	0.239091	0.00461362	0.0125629	0.0394514	0.722212	0.00213981	0.011976	0.0473838	3.37153	0.268984	0.125644	0.00508231	0.00317768	0.0034067	0.00797363	0.387911	5.078	0.247493	1.7368	0.495283	0.216556	5.06465	6.17981	0.0395248	1.94295	5.22183	0.0123092	1.65058	2.40383	1.44582	0.0218681	6.55417	3.24923	4.07275	5.39443	3.93887	10.9981	7.73594	0.0135653	0.00195538
100139	TB	0	Pre-treatment	22	Female	0.0951443	0.000495927	0.00419536	0.000889329	0.0697127	0.0061432	0.00791158	0.033794	0.538137	0.000603238	0.00473759	0.013175	1.82498	0.163504	0.0534138	0.00421441	0.000692897	0.00579645	0.0107442	0.306172	3.16646	0.151565	1.7175	0.256128	0.252713	3.2382	2.59994	0.0235421	1.10393	3.50737	0.0124509	1.15656	1.18646	1.00635	0.0087744	10.6269	1.60877	3.7571	3.22945	2.2834	8.58837	4.93736	0.00168348	0.000875299
100139	TB	8	8 weeks	22	Female	0.102309	0.000592808	0.00253146	0.000795502	0.12123	0.00692543	0.0124296	0.0374569	0.429424	0.00407398	0.00704119	0.0173088	3.12341	0.189569	0.0689594	0.00598278	0.000647515	0.00449755	0.0067045	0.523281	2.83207	0.140555	2.76812	0.233168	0.440365	2.4601	7.78112	0.0390702	2.25956	3.36681	0.0138068	1.21736	1.4155	1.13785	0.021308	5.56873	2.10999	4.97044	6.57146	2.27935	7.48667	6.71382	0.0147303	0.00101821
100139	TB	28	26 weeks	22	Female	0.0974032	0.000547955	0.00218289	0.00079021	0.180313	0.0049784	0.0059501	0.0367602	0.559957	0.00462616	0.00992265	0.0603618	3.45582	0.128163	0.0818507	0.00417874	0.00103681	0.0042593	0.00451109	0.511198	4.57625	0.146812	1.96818	0.450314	0.434042	2.5592	10.4382	0.0374989	2.73536	4.71335	0.00991872	1.39412	1.66149	1.47374	0.0127293	6.11574	2.7394	4.92707	7.1644	2.94549	8.59526	7.98646	0.00353816	0.0010293
100141	TB	0	Pre-treatment	35	Male	0.122674	0.000535128	0.00318383	0.000905314	0.121212	0.00433551	0.0617873	0.0366221	0.484576	0.00083818	0.00393096	0.0308472	2.50804	0.335682	0.0942788	0.00479445	0.00206255	0.00664668	0.00523401	0.3299	2.61378	0.208709	2.17244	0.390976	0.310772	3.16679	3.27175	0.0240196	1.46315	3.93411	0.0167237	1.27155	2.01897	1.3934	0.0121161	6.55147	1.43882	4.3522	3.89711	2.61089	8.76744	5.77873	0.00187137	0.00178009
100141	TB	8	8 weeks	35	Male	0.140001	0.000489012	0.00411265	0.00112531	0.166555	0.00527559	0.0744912	0.0336697	0.492202	0.0028259	0.00779483	0.0370156	2.94412	0.2722	0.080936	0.00510143	0.00105717	0.00523686	0.00480143	0.32851	3.34357	0.194224	1.8495	0.362414	0.321596	3.69056	6.35592	0.0316493	1.88181	4.14692	0.0125994	1.34062	1.61199	1.39978	0.0114836	5.54594	1.87423	4.20284	4.75474	2.25835	8.91596	5.98497	0.011523	0.00179153
100141	TB	24	26 weeks	35	Male	0.158757	0.000587095	0.00432759	0.00097735	0.239731	0.0277656	0.0572096	0.0331915	0.769461	0.0021084	0.00706066	0.0519853	3.67184	0.272961	0.111232	0.00559546	0.00176098	0.0119266	0.0181261	0.775563	4.58189	0.185325	2.66242	0.629677	0.369458	3.08007	6.44383	0.0369096	2.70001	5.27441	0.0179116	1.66883	2.03756	2.19879	0.0276092	7.20001	2.15767	3.45937	8.04544	4.34824	27.4609	8.98988	0.00588438	0.00297182
100144	TB	0	Pre-treatment	19	Female	0.143954	0.000636633	0.00471484	0.0011955	0.101717	0.00425212	0.0141455	0.0345779	0.830006	0.000804156	0.00593539	0.0243699	2.86963	0.2383	0.106309	0.00724898	0.00169634	0.00632724	0.0091371	0.279639	4.07688	0.33623	2.48987	0.607708	0.352839	4.43073	3.43474	0.0371888	1.43679	5.86602	0.0181061	1.92463	2.3088	2.19777	0.0296604	12.3976	2.51452	5.85178	4.27981	3.69257	13.761	7.16973	0.00245059	0.00142742
100144	TB	8	8 weeks	19	Female	0.127981	0.000658038	0.00331955	0.00138208	0.174788	0.00421494	0.024282	0.0394161	0.629198	0.00279606	0.00735136	0.0425783	3.8829	0.253302	0.115461	0.00641082	0.00120328	0.00552111	0.00793241	0.322096	3.82763	0.201171	2.517	0.47348	0.436767	3.95262	7.41862	0.0419432	2.19597	5.26052	0.0153537	1.55501	2.3117	1.52003	0.0202407	6.68859	4.25944	6.15019	5.70176	3.08566	10.2196	7.60125	0.0144495	0.00153009
100144	TB	26	26 weeks	19	Female	0.128886	0.000521702	0.00327274	0.000827101	0.179852	0.00253494	0.0323585	0.0363834	0.567294	0.00276205	0.0036784	0.0689428	3.88647	0.184869	0.105999	0.0048014	0.000873312	0.00512895	0.00460118	0.646633	2.95081	0.279597	2.15767	0.475357	0.311725	2.28965	7.16058	0.030621	1.95818	4.35707	0.0104731	1.20062	2.09132	1.64983	0.0377308	5.76223	3.01059	5.57948	6.01351	3.24448	7.93138	5.81137	0.00580525	0.00170729
100150	TB	0	Pre-treatment	26	Female	0.0918898	0.000587797	0.00363047	0.00112604	0.0622998	0.0032715	0.017411	0.036097	0.627593	0.000901299	0.00562426	0.0461603	2.07123	0.203759	0.0864709	0.00538088	0.0011276	0.00808659	0.0195621	0.267842	3.15116	0.232043	2.11552	0.450186	0.25066	2.9175	3.55365	0.0266572	1.2516	4.67056	0.0124016	1.51341	1.90065	1.60721	0.0272727	11.5822	1.79624	4.8305	3.61907	2.05854	10.7293	5.79668	0.00101591	0.00139042
100150	TB	8	8 weeks	26	Female	0.132411	0.000603144	0.00376284	0.00106153	0.127206	0.00517861	0.0511058	0.0372544	0.495638	0.00299734	0.00704645	0.0416401	2.31361	0.189829	0.0858803	0.00567693	0.00166008	0.00724286	0.00685952	0.270795	2.56078	0.168222	2.17232	0.418457	0.285202	2.99928	6.4085	0.0272175	1.26645	4.2943	0.0106574	1.25694	1.73975	1.07458	0.0192584	5.76773	1.75819	3.97097	3.82608	1.70805	7.96597	5.35824	0.0146991	0.00145046
100150	TB	29	26 weeks	26	Female	0.0836358	0.000612454	0.00397161	0.000829609	0.131927	0.00483509	0.0166937	0.0369639	0.494061	0.00215074	0.00388221	0.0645311	2.72049	0.351526	0.0922811	0.00610663	0.000718646	0.00481676	0.00472458	0.268266	2.43082	0.131194	2.19678	0.5155	0.273235	2.15242	7.4077	0.0297475	1.41364	3.74657	0.0145842	1.27748	1.92946	1.41839	0.0146268	6.34555	1.74816	4.1923	3.79939	3.12936	10.4168	5.70071	0.00175266	0.000964449
100158	TB	0	Pre-treatment	37	Male	0.0822232	0.00049145	0.00159794	0.000941169	0.120675	0.00409995	0.0130188	0.0357615	0.43369	0.00148616	0.00400629	0.0533244	2.34355	0.239737	0.104562	0.00460535	0.000939158	0.0032675	0.00785898	0.187214	2.80947	0.204328	1.84267	0.441035	0.197397	3.26633	5.18762	0.0281082	1.14206	4.51936	0.010063	1.38099	2.14844	1.41972	0.0188569	6.28308	1.20025	3.68003	3.39759	2.82985	7.60521	4.90253	0.00336208	0.00134949
100158	TB	8	8 weeks	37	Male	0.119621	0.000603898	0.00238828	0.000981291	0.215142	0.0048811	0.0185421	0.0408316	0.547073	0.00354163	0.00523071	0.0477139	3.42166	0.19027	0.0904459	0.00610138	0.00110539	0.00316607	0.00674771	0.281249	3.34423	0.09438	1.60091	0.53355	0.289412	3.1915	9.2683	0.035215	1.26572	3.95138	0.00962689	1.30392	1.86174	1.33699	0.0206584	5.10884	1.83944	3.47403	3.7563	2.95962	8.24993	6.46248	0.0105033	0.00185614
100158	TB	27	26 weeks	37	Male	0.158197	0.000541939	0.00177308	0.000890625	0.243327	0.00470306	0.0217746	0.0367899	0.552954	0.00348557	0.0065953	0.0977501	3.3987	0.141997	0.132574	0.00646833	0.00154488	0.00914945	0.00899501	0.327651	3.77866	0.36214	1.96888	0.598615	0.225221	3.06389	8.88837	0.0400648	1.67415	4.22519	0.0104267	1.61142	2.49841	1.71734	0.0252491	6.67474	1.82924	4.31219	4.70349	4.09377	8.94782	7.72587	0.00620573	0.00180163
100160	TB	0	Pre-treatment	22	Female	0.108594	0.000682927	0.0023177	0.00102558	0.137878	0.004466	0.0269999	0.0356445	0.485729	0.00185859	0.00484655	0.0641885	3.89852	0.63503	0.0864041	0.0066479	0.0010815	0.00259107	0.00360516	0.184495	3.33997	0.158558	3.05841	0.566171	0.240151	3.59889	6.46411	0.0371199	1.12856	3.44014	0.00937409	1.34256	1.58958	1.6513	0.0180377	6.75944	2.78292	4.98195	2.94597	3.03711	8.24509	5.91843	0.00246054	0.000944171
100160	TB	8	8 weeks	22	Female	0.112415	0.000571972	0.00284816	0.00061617	0.178594	0.00356267	0.0399937	0.0353633	0.472996	0.00357389	0.00675861	0.030704	3.33809	0.208936	0.0821101	0.00805211	0.00106362	0.00307237	0.00417455	0.20647	3.06498	0.336825	2.417	0.4797	0.195308	2.20027	8.41485	0.0326157	1.57147	3.52556	0.0115683	1.17286	1.6358	1.43688	0.023498	4.75259	2.67943	4.26019	4.58499	2.07359	9.05821	6.55699	0.0107743	0.000892055
100160	TB	27	26 weeks	22	Female	0.114376	0.000539606	0.00256946	0.000827181	0.174537	0.00336566	0.0308701	0.036469	0.523643	0.00124399	0.00416533	0.0571123	2.92193	0.295921	0.0939032	0.00521543	0.00085407	0.00303193	0.00540291	0.490099	2.76783	0.294846	2.26047	0.486957	0.219133	3.8896	5.88143	0.0303438	1.43564	3.1987	0.00957752	1.10694	1.90998	1.34547	0.0113186	4.92834	3.36503	3.89697	4.01003	2.6599	7.43352	6.38257	0.00322203	0.00103083
100161	TB	0	Pre-treatment	26	Male	0.120888	0.000747358	0.00195829	0.000723988	0.185247	0.00399219	0.0397966	0.035268	0.468692	0.00409238	0.00867482	0.0454922	2.99597	0.189075	0.125303	0.00452366	0.00148737	0.00354944	0.0106642	0.233633	3.57433	0.149185	1.7367	0.621618	0.242453	2.62373	7.92085	0.0292959	1.45956	4.1406	0.0121832	1.17141	2.37636	1.71767	0.0274888	5.37716	2.63788	4.18311	4.52967	3.09436	9.58968	5.96095	0.00101582	0.00138143
100161	TB	8	8 weeks	26	Male	0.116558	0.000536975	0.00221018	0.000624524	0.198267	0.00623281	0.0373747	0.0363876	0.595336	0.00393434	0.00857788	0.0366907	2.4917	0.255546	0.112791	0.00622332	0.00121068	0.00368497	0.0124966	0.191106	3.41482	0.202262	1.23531	0.44657	0.325752	2.9855	6.5061	0.0325218	1.26929	4.09753	0.00936666	1.34277	2.05625	1.60648	0.0300709	4.81002	2.10696	3.9559	4.21848	3.22628	11.7993	7.23438	0.00468875	0.00119811
100161	TB	27	26 weeks	26	Male	0.123393	0.000695786	0.00174964	0.00104837	0.207028	0.00521873	0.03592	0.0371456	0.531423	0.00484049	0.0124379	0.0547168	3.51439	0.42514	0.117885	0.00420715	0.0010433	0.00359608	0.0134922	0.213823	4.38349	0.150474	1.98024	0.673179	0.279275	2.95225	9.33682	0.0336394	1.49005	5.1858	0.00938658	1.43386	2.61074	1.92502	0.0188463	4.95695	3.46997	3.82843	3.79742	3.4868	7.35845	7.47974	0.00299151	0.00147991
100163	TB	0	Pre-treatment	21	Female	0.123469	0.000655857	0.00289591	0.00105021	0.154764	0.00387004	0.00783039	0.0359358	0.674792	0.00211076	0.00429019	0.104465	2.80335	0.175692	0.119847	0.0052667	0.00101866	0.00380894	0.00648957	0.189789	3.65027	0.192281	2.08059	0.431869	0.398579	3.26684	8.56526	0.042003	1.53209	4.37491	0.0116773	1.63591	2.21345	1.51498	0.0268405	7.56452	3.253	4.47829	4.49717	3.66563	12.911	8.259	0.00190154	0.00181265
100163	TB	8	8 weeks	21	Female	0.104324	0.000442025	0.00493371	0.00101913	0.0977585	0.00586278	0.0119059	0.0348556	0.62971	0.000466164	0.00278907	0.0628111	1.95404	0.212559	0.063935	0.00397375	0.000782129	0.00399076	0.00880124	0.271286	3.05035	0.0789422	1.84526	0.225394	0.411032	4.52255	2.91851	0.0232399	1.18309	4.52372	0.0281413	1.3861	1.28822	0.772083	0.0190628	6.66726	2.68777	3.63826	3.48236	2.74828	10.4549	7.21835	0.00832541	0.00164041
100163	TB	27	26 weeks	21	Female	0.113698	0.000593425	0.00250085	0.000831244	0.137052	0.00841393	0.00817809	0.038022	0.535236	0.00139803	0.003769	0.0403611	2.35095	0.211807	0.0733852	0.00557341	0.000923944	0.0046414	0.00823793	0.41022	3.05334	0.150476	1.79715	0.287111	0.27374	2.29427	5.77326	0.0284539	1.57906	3.59554	0.0170872	1.29118	1.54291	0.970424	0.0139749	5.31267	2.5221	3.64771	4.80258	3.38537	12.9098	7.67569	0.00441043	0.00163338
100170	TB	0	Pre-treatment	23	Female	0.0927526	0.000588217	0.00320357	0.000802368	0.127518	0.00455361	0.0175268	0.0339573	0.479134	0.00311798	0.00510233	0.0208012	2.62128	0.149477	0.0910643	0.00698571	0.000793502	0.00403462	0.00446004	0.142936	3.53183	0.115021	2.57492	0.455926	0.264829	2.20067	8.8789	0.0301423	1.48243	3.30603	0.0117632	1.0359	1.78156	1.47497	0.0229396	5.75518	2.18064	4.84464	4.58747	2.36027	8.92617	4.87421	0.00208676	0.000873971
100170	TB	8	8 weeks	23	Female	0.0941565	0.000438818	0.00339425	0.000969133	0.116988	0.00342495	0.0179189	0.0343175	0.547935	0.00225938	0.00698509	0.0653647	2.89334	0.200705	0.0893588	0.00709936	0.00106509	0.00418228	0.00566428	0.214223	4.0218	0.160894	2.43742	0.335295	0.456753	3.92133	6.5802	0.0324285	1.68861	3.93879	0.00771059	1.30379	2.06418	1.32711	0.0206011	5.0755	2.27687	5.50554	4.95792	2.25941	9.50543	6.09221	0.0116776	0.000796815
100170	TB	26	26 weeks	23	Female	0.10659	0.00047001	0.00304524	0.00100068	0.185082	0.00408971	0.0193889	0.033656	0.640503	0.00176441	0.00458027	0.0314306	3.74685	0.22382	0.107761	0.00384327	0.000984118	0.00349551	0.00454259	0.178214	4.54972	0.184061	2.02713	0.619704	0.355491	3.01401	7.98317	0.038568	2.14185	3.39659	0.00947617	1.1912	2.30333	1.84464	0.0221254	5.40171	2.72003	5.37788	6.25852	3.11541	10.5062	6.03047	0.00627518	0.000803094
100171	TB	0	Pre-treatment	42	Female	0.100326	0.000598298	0.00351021	0.000621159	0.11749	0.00224531	0.0413266	0.0383026	0.475684	0.0018935	0.00355015	0.0285159	2.70826	0.28011	0.0693123	0.00446748	0.000639194	0.0033396	0.00461633	0.174416	2.00151	0.150304	1.27188	0.41503	0.210103	1.58464	6.68582	0.0196768	1.12091	3.68002	0.0100311	1.03339	1.45568	1.13565	0.0120656	4.58992	1.15875	3.8765	3.10635	1.86823	7.84971	4.64806	0.00145924	0.000835769
100171	TB	8	8 weeks	42	Female	0.126529	0.000675504	0.00440264	0.00123443	0.174825	0.00519255	0.0441751	0.0357613	0.82068	0.000632494	0.00358033	0.101469	3.59304	0.297684	0.0925826	0.0057257	0.00126005	0.0044094	0.00601487	0.242548	3.02602	0.111162	1.9505	0.380161	0.53237	4.97284	3.81878	0.0330523	1.5902	5.2309	0.0147746	1.75292	1.90443	1.33605	0.0248134	6.7733	1.46985	5.23982	4.2776	3.01989	9.60075	7.36986	0.0151753	0.0012391
100171	TB	28	26 weeks	42	Female	0.134357	0.000638758	0.00255411	0.000818453	0.200858	0.00292209	0.0525532	0.0358121	0.543769	0.00255779	0.00423969	0.0294638	4.11672	0.222535	0.0970783	0.004884	0.00127221	0.00351459	0.00575307	0.163262	2.58443	0.161339	1.48703	0.451495	0.146505	2.83885	7.17408	0.0304984	1.63466	3.27456	0.0149905	1.23805	1.7438	1.24222	0.0197786	5.89378	1.29818	4.64403	4.72112	2.71905	8.20744	5.67779	0.00708424	0.00131215
100173	TB	0	Pre-treatment	45	Male	0.109917	0.000551128	0.00223973	0.000870354	0.0913784	0.0039201	0.0195196	0.0387063	0.422291	0.00127114	0.00433675	0.0214056	3.16439	0.243134	0.0990639	0.00507495	0.00188165	0.00532145	0.00827915	0.216197	2.54772	0.163853	2.10514	0.454244	0.247668	3.03495	3.98065	0.0261178	1.16046	4.01536	0.00889381	1.47196	1.9546	1.64202	0.0188159	8.08235	1.22748	4.70892	3.01128	2.22899	7.66922	5.9123	0.00205946	0.00163061
100173	TB	8	8 weeks	45	Male	0.118259	0.00053854	0.00231791	0.00136975	0.145677	0.00389655	0.0180266	0.0342262	0.757682	0.00101378	0.00527911	0.0378021	4.19407	0.243326	0.0881887	0.00530431	0.0011095	0.00478031	0.00561938	0.339703	3.55067	0.0821093	1.59309	0.464857	0.27618	4.14684	4.14072	0.0341664	1.24739	4.42532	0.0114043	1.67807	1.77391	1.27031	0.0231797	5.91754	2.10194	5.09861	3.55328	2.78224	6.92319	8.01828	0.00245852	0.00139613
100173	TB	26	26 weeks	45	Male	0.144404	0.000677677	0.00210784	0.000948071	0.231979	0.00489117	0.0195567	0.0335175	0.768681	0.00417905	0.0116408	0.0272149	5.03802	0.451694	0.118373	0.00486652	0.00142729	0.00529839	0.00738807	0.476834	5.54356	0.19394	2.59152	0.856679	0.486229	3.07986	10.0576	0.0591939	2.42385	6.90048	0.012802	2.14434	2.43955	2.51534	0.0198868	7.75287	3.45353	6.80443	6.43763	4.70811	11.6989	11.3996	0.00223054	0.00177413
100179	TB	0	Pre-treatment	26	Female	0.130904	0.000441763	0.00225371	0.00116144	0.0844407	0.00405911	0.0602858	0.0358305	0.658033	0.00044869	0.00477121	0.0257172	2.17112	0.330357	0.0969812	0.0053284	0.000891854	0.00558883	0.00907073	0.198368	3.52317	0.561872	1.89587	0.540748	0.232783	4.71362	2.0345	0.0253914	1.13978	5.99252	0.0164018	1.87891	2.11343	1.75579	0.0235349	10.6141	1.53931	4.91753	3.58661	2.36731	9.25426	7.20955	0.00279117	0.00124277
100179	TB	8	8 weeks	26	Female	0.166885	0.000648765	0.00263701	0.000711846	0.121907	0.00453126	0.0339868	0.037043	0.665466	0.00118257	0.00430243	0.0752951	1.99729	0.187514	0.0806614	0.00446866	0.0011211	0.00391385	0.0108725	0.412033	3.25408	0.204952	1.50769	0.341749	0.263826	3.26924	4.45012	0.0325444	1.01469	5.42953	0.0193755	1.76714	1.8022	1.19634	0.0194506	6.23754	1.39237	3.65945	2.7382	3.616	8.7925	8.71883	0.0125889	0.00171539
100179	TB	26	26 weeks	26	Female	0.166202	0.000570808	0.00257795	0.0011324	0.183789	0.00612427	0.0347379	0.0371036	0.61993	0.00203808	0.00560341	0.0243609	3.62474	1.02548	0.16966	0.00848487	0.00146581	0.0051978	0.00847702	0.439364	5.08483	0.351852	4.30944	0.940154	0.854406	4.30792	7.92422	0.054322	2.39002	6.63022	0.014513	2.45323	3.33063	2.43562	0.0151129	10.3616	2.88576	7.09504	6.697	4.10176	13.9214	11.1491	0.00658135	0.00227186
100185	TB	0	Pre-treatment	57	Male	0.150001	0.000569418	0.00328073	0.00176887	0.263086	0.00867349	0.0241249	0.0365954	0.845736	0.00172361	0.00901163	0.0467632	4.01631	0.704587	0.181412	0.00886681	0.00249281	0.00430152	0.00915476	0.699877	4.9341	0.190786	3.94418	0.782067	0.983472	7.22491	5.64782	0.0633806	2.40113	7.4947	0.0126535	2.71376	3.96356	3.13087	0.0339882	12.4844	4.40611	6.53232	6.64652	5.39572	18.4832	12.0879	0.00490801	0.00187579
100185	TB	8	8 weeks	57	Male	0.150407	0.000719098	0.00368592	0.00159906	0.210018	0.00637389	0.0381601	0.0355357	0.524933	0.00152377	0.0076392	0.0542412	2.34113	0.27817	0.113067	0.00647825	0.00160392	0.00330463	0.0128215	0.181078	3.59439	0.317401	2.24698	0.327787	0.406745	5.82292	4.41706	0.0402029	1.4686	6.4786	0.0203734	2.04101	2.24686	1.46626	0.0226169	6.63725	2.45473	4.17695	4.68142	4.24099	12.0352	10.3004	0.0129058	0.00196356
100185	TB	28	26 weeks	57	Male	0.170495	0.00059389	0.00398386	0.00170557	0.21298	0.0165885	0.070557	0.038005	0.643847	0.000499073	0.00515606	0.0257079	3.0536	0.217759	0.129482	0.0043872	0.00303754	0.00333104	0.010495	0.407941	3.81183	0.251097	1.55677	0.414903	0.305582	7.0609	2.46349	0.0440664	1.79494	5.96587	0.0152225	1.82797	2.55986	1.63194	0.0104835	6.41949	2.61159	4.19164	5.4646	3.77503	9.91905	9.20856	0.0102457	0.00206092
100189	TB	0	Pre-treatment	27	Female	0.0897901	0.000607317	0.00199387	0.000502669	0.130222	0.00303572	0.0118584	0.0356914	0.464178	0.00266767	0.00435123	0.0364951	2.80093	0.197014	0.0749842	0.00450629	0.000597229	0.00315979	0.00374793	0.255314	3.06403	0.150708	1.80235	0.582845	0.191297	1.10462	9.04347	0.0347785	1.63878	3.49329	0.00909248	1.26186	1.62772	1.36175	0.0105245	4.73314	1.55893	4.47924	4.79206	2.99736	7.9341	5.80557	0.0010457	0.000845788
100189	TB	8	8 weeks	27	Female	0.0959306	0.000625719	0.00190015	0.000588534	0.105302	0.00613231	0.0434058	0.0365765	0.611629	0.0021351	0.00472913	0.0986662	2.35729	0.168767	0.0595101	0.00362546	0.000719259	0.00247223	0.00533385	0.161089	2.38166	0.149997	1.02566	0.358352	0.30314	2.44651	5.60688	0.0301517	1.7425	2.69323	0.00705167	0.973797	1.28043	1.12542	0.014673	4.37441	1.05765	3.2998	4.9222	2.53512	7.58825	5.14714	0.00484943	0.000899969
100189	TB	27	26 weeks	27	Female	0.107378	0.000609614	0.00198848	0.00104305	0.136254	0.00619288	0.0431757	0.0351902	0.857868	0.000548971	0.0020672	0.0417917	3.14283	0.269311	0.10124	0.00450945	0.000977612	0.00312011	0.00512647	0.274304	3.54916	0.197136	0.683462	0.595557	0.282577	5.07286	3.53322	0.0403698	2.05313	4.04783	0.00939892	1.50525	1.98369	1.70436	0.0247341	6.00591	1.4818	5.28447	6.30177	2.8871	8.07923	7.43235	0.00343304	0.0012552
100198	TB	0	Pre-treatment	26	Male	0.134859	0.000607015	0.00255702	0.00108562	0.120199	0.00473818	0.0526708	0.0347178	0.572067	0.00106385	0.00301286	0.0753031	2.33948	0.174198	0.113437	0.00541432	0.000891119	0.00309564	0.00774836	0.243112	3.22494	0.126959	1.66823	0.374591	0.334183	5.50544	4.16586	0.0305827	1.33101	4.73348	0.0106391	1.59816	2.01627	1.54553	0.0284644	6.28794	1.64343	4.30245	4.27895	4.08214	9.61948	7.26145	0.00231209	0.00165804
100198	TB	8	8 weeks	26	Male	0.167408	0.000605699	0.0077129	0.00138844	0.280383	0.0374315	0.0491245	0.0361426	0.665647	0.000409706	0.00321404	0.0867563	2.98306	0.189135	0.0987965	0.00457289	0.00105371	0.00373548	0.144163	0.338572	4.64676	0.319916	1.80172	0.393719	0.420237	5.77801	2.5529	0.0388782	2.12255	5.86881	0.0167887	2.05488	2.06039	1.66272	0.0225564	6.39461	1.63671	3.87114	5.87832	6.08833	35.7889	9.51508	0.0111994	0.00212824
100198	TB	26	26 weeks	26	Male	0.161944	0.000694075	0.00543926	0.00124336	0.153787	0.00660999	0.0745501	0.0356383	0.598964	0.0025732	0.0069483	0.0328038	3.63473	0.175883	0.136765	0.00530283	0.00130489	0.00439233	0.0113405	0.498499	4.11308	0.268051	1.83929	0.603636	0.330988	5.69781	7.08833	0.0400959	2.14941	6.76525	0.0157207	1.92472	2.76197	2.03812	0.0222357	7.07281	2.2125	5.69704	6.17021	5.57404	13.7841	8.44304	0.00778424	0.00201394
100310	TB	0	Pre-treatment	26	Female	0.0877225	0.00054237	0.00240721	0.00146821	0.0650507	0.00269506	0.0232518	0.0372672	0.802641	0.000105334	0.00283229	0.0641197	2.38174	0.444306	0.092347	0.00428902	0.000736179	0.00729498	0.0109637	0.301698	2.93938	0.228399	2.3249	0.674296	1.02133	6.15343	1.57263	0.0267653	1.3019	5.50227	0.00764681	1.83787	2.05841	1.38311	0.0864226	14.959	1.82791	6.11428	4.01278	2.15449	11.5894	6.13524	0.000939155	0.000898775
100310	TB	8	8 weeks	26	Female	0.0882911	0.00062857	0.00388082	0.000758232	0.111468	0.00293489	0.0173226	0.0348219	0.663426	0.0036727	0.00579048	0.0537118	2.77294	0.31571	0.0888413	0.00564195	0.000774894	0.00659293	0.00553272	0.487629	3.06569	0.11745	1.94048	0.513202	0.341865	2.83362	7.43991	0.0302244	1.54404	4.51683	0.0101032	1.32276	1.84302	1.04296	0.0213193	5.67644	2.34263	4.22873	4.09024	2.04342	6.71173	6.33019	0.00930778	0.00115398
100310	TB	26	26 weeks	26	Female	0.0935757	0.000592263	0.00291989	0.000934582	0.143991	0.00704769	0.0290456	0.0354021	0.608423	0.00140021	0.0032791	0.0848383	3.01002	0.147189	0.0866653	0.00375513	0.00115692	0.00524421	0.0107622	0.676116	2.65445	0.204154	1.63887	0.459591	0.40156	3.43343	7.33793	0.0342796	1.62191	4.18534	0.00833676	1.25627	1.89685	1.01423	0.0276891	5.00603	2.20229	4.55731	5.24977	3.19173	8.63347	6.63412	0.00391495	0.00106606
100314	TB	0	Pre-treatment	37	Male	0.135658	0.000367249	0.00646147	0.00129559	0.159928	0.00496809	0.0476375	0.0363618	0.603602	0.000750883	0.00230097	0.0361975	3.39068	0.861019	0.0691236	0.00470126	0.00130059	0.00749999	0.00405496	0.498955	3.05588	0.0906671	1.50113	0.507343	0.519854	4.84699	4.51603	0.0272658	1.32293	4.32507	0.0153543	1.52672	1.41336	1.29123	0.0280629	7.69859	1.71451	4.83648	3.73395	2.65774	9.05482	6.64841	0.00205878	0.0016479
100314	TB	8	8 weeks	37	Male	0.113475	0.000551833	0.00507346	0.00105902	0.124172	0.00409491	0.0271649	0.0350363	0.536183	0.0012716	0.00479669	0.0229104	2.57837	0.264886	0.0593115	0.00367533	0.000852237	0.00403552	0.00428474	0.237483	2.74236	0.0812545	1.25392	0.368268	0.375829	4.04443	3.79767	0.0255733	1.05598	3.4949	0.0161169	1.1562	1.24154	0.934521	0.0220368	4.67603	1.45314	3.76722	3.16293	2.3553	8.19354	5.50747	0.0104102	0.00169432
100314	TB	26	26 weeks	37	Male	0.142326	0.000743362	0.00598899	0.000983426	0.139932	0.00851535	0.0512481	0.0371057	0.512811	0.000968129	0.00362751	0.0887913	2.95137	0.238206	0.0693201	0.00381136	0.00124544	0.00378907	0.00556629	0.260736	2.97912	0.141748	1.46615	0.389291	0.42848	3.41998	4.61169	0.0269741	1.4541	3.85156	0.0109976	1.27484	1.42298	0.94073	0.0382313	5.14944	1.77382	4.3295	3.64654	2.45059	9.10699	6.57585	0.00687167	0.00192231
100315	TB	0	Pre-treatment	25	Male	0.106645	0.000501038	0.00280883	0.00116757	0.0550529	0.0069239	0.02408	0.0373606	0.651839	0.00106528	0.00507635	0.0378471	2.1334	0.261055	0.1208	0.00458841	0.00199505	0.00563953	0.0172937	0.247909	2.98801	0.180086	1.62085	0.451544	0.227488	4.40413	3.34111	0.0286667	1.40555	4.47537	0.0180341	1.62263	2.33045	1.76184	0.0256627	8.56931	1.45003	4.24541	4.42447	4.205	13.4215	7.93401	0.00152014	0.00107058
100315	TB	8	8 weeks	25	Male	0.108377	0.00056219	0.00342579	0.00139452	0.0934306	0.00379815	0.0378145	0.0371855	0.600302	0.00123481	0.0045406	0.0323767	2.75567	0.378081	0.0839591	0.00374714	0.00141485	0.00366629	0.00573079	0.249625	2.53308	0.101912	1.55922	0.267467	0.308687	4.80211	3.59505	0.0256033	1.28755	3.67852	0.0111102	1.17379	1.68236	1.06407	0.0147655	4.39674	1.1945	3.99531	3.77392	2.13885	7.49722	5.48281	0.00637281	0.00104684
100315	TB	24	26 weeks	25	Male	0.123821	0.000613581	0.00266542	0.00134454	0.114442	0.00456166	0.0554828	0.0366345	0.588219	0.00116346	0.00346899	0.101332	2.84965	0.3742	0.08397	0.00536162	0.00312169	0.00505611	0.00620542	0.338967	2.74876	0.212917	1.65066	0.301491	0.471885	5.173	4.55281	0.0331322	1.16222	3.62168	0.0163544	1.33407	1.77127	1.34125	0.0260024	5.63186	1.62494	4.23163	3.21876	2.89172	7.63412	5.61801	0.00607383	0.0012929
100316	TB	0	Pre-treatment	37	Female	0.115707	0.000526879	0.00234075	0.00069858	0.0994206	0.00451092	0.0137485	0.0346116	0.527377	0.000514438	0.00219481	0.0629336	1.98583	0.374524	0.0869281	0.00489626	0.00108076	0.00245093	0.00652515	0.123045	3.3248	0.17179	1.69762	0.440562	0.333865	3.43484	3.9643	0.029344	1.1971	4.07546	0.00920935	1.52222	1.84508	1.52379	0.0191976	6.40633	1.15637	4.96003	3.32745	3.10459	9.50275	6.66564	0.0034946	0.00127758
100316	TB	8	8 weeks	37	Female	0.125517	0.00064224	0.00253644	0.00115649	0.101643	0.00767934	0.0168815	0.0373619	0.74222	0.000260457	0.00183772	0.0493073	2.49233	0.270767	0.0923854	0.00477457	0.00135333	0.00273698	0.00771355	0.23239	3.88257	0.191283	1.66709	0.386761	0.271413	4.51787	2.1037	0.0378589	1.43474	5.18168	0.00940085	1.66942	1.82943	1.52768	0.0215556	5.84153	1.31395	3.85292	4.30206	2.94252	9.24458	7.34258	0.00988592	0.00149539
100316	TB	26	26 weeks	37	Female	0.163258	0.000479313	0.00316848	0.00123046	0.16564	0.00706266	0.0398179	0.0320224	0.801422	0.00128966	0.00566572	0.145758	3.37017	0.293832	0.179842	0.00867942	0.00202788	0.0037577	0.0124099	0.26565	4.53625	0.330777	3.31934	0.734757	0.687322	4.57702	8.10279	0.0723523	1.94192	6.89018	0.0111505	2.65147	3.46596	2.44853	0.0335366	10.2455	2.21424	6.88328	5.77394	4.37149	13.258	11.396	0.00751491	0.00219238
100319	TB	0	Pre-treatment	40	Female	0.0969932	0.000539158	0.00187654	0.00152317	0.160649	0.00515935	0.0486495	0.0351438	0.472339	0.000528582	0.00640821	0.0548627	2.85343	0.330931	0.0987362	0.00407403	0.000824662	0.00337151	0.00589002	0.28742	3.40077	0.143663	1.80416	0.585666	0.310279	6.17406	2.33458	0.0357206	1.59326	3.23908	0.00709338	1.18867	2.06987	1.44153	0.0117414	5.85288	2.21539	3.82863	4.52139	3.60734	8.36485	6.63007	0.00148031	0.00102369
100319	TB	8	8 weeks	40	Female	0.0997858	0.000634818	0.0021895	0.00122322	0.143186	0.00355886	0.0711311	0.0363025	0.469049	0.000930761	0.00324439	0.073749	2.38385	0.164722	0.094095	0.00560846	0.00101239	0.0052865	0.00683031	0.206448	2.84156	0.179339	1.98312	0.335585	0.441192	3.84991	5.31981	0.0259388	2.27522	3.66445	0.00958972	1.09048	2.17634	0.944055	0.026775	5.07948	2.12818	3.35949	5.89015	2.70185	7.06486	5.93405	0.00784758	0.00110596
100319	TB	27	26 weeks	40	Female	0.10145	0.000657825	0.00417124	0.0018132	0.206156	0.00630867	0.0612191	0.0356877	0.564029	0.000290246	0.00276257	0.0930153	2.83818	0.27231	0.124907	0.00699129	0.00158083	0.00477809	0.00815841	0.196362	3.79985	0.267343	3.26941	0.440084	0.495968	6.89042	2.27535	0.0442835	1.71397	4.0743	0.00749568	1.64187	2.5259	1.43798	0.0244712	7.15845	1.92812	4.85918	4.84599	3.67816	10.9598	7.62365	0.0070955	0.00113513
100321	TB	0	Pre-treatment	26	Female	0.111204	0.000524589	0.00207034	0.00126486	0.104204	0.00285352	0.0344365	0.0371703	0.521163	9.06e-05	0.00155344	0.029059	3.60289	1.59813	0.116572	0.00772753	0.000650914	0.00987309	0.00734318	0.285728	2.59642	0.132368	3.5426	0.66065	0.465303	6.29333	1.29233	0.0376193	1.52704	4.63997	0.00888099	1.90388	2.35438	1.87065	0.0321696	9.40229	2.01342	6.34491	4.35883	2.97406	11.0986	6.8551	0.001782	0.000899744
100321	TB	8	8 weeks	26	Female	0.108301	0.000499463	0.00194154	0.00074784	0.0897187	0.00241394	0.027955	0.034453	0.405924	0.00122944	0.00365179	0.0555073	2.97683	0.246723	0.0576141	0.00395815	0.000412627	0.00353428	0.0043727	0.267123	2.73911	0.151325	1.29747	0.325895	0.273778	2.92121	4.62841	0.0256718	1.36407	3.0517	0.00836287	1.04774	1.34669	0.809226	0.0267232	4.50387	1.78611	3.56078	3.91765	2.57373	7.74949	5.20693	0.00830285	0.000937114
100321	TB	26	26 weeks	26	Female	0.121656	0.000716053	0.00194165	0.000871993	0.108115	0.00223646	0.0273189	0.0369457	0.606344	0.000657726	0.00271521	0.121688	3.81909	0.181683	0.0818236	0.00290131	0.000827744	0.00320804	0.00545581	0.257102	3.16281	0.0992696	0.636757	0.481564	0.273136	3.55493	4.04319	0.0370224	1.49538	3.9195	0.00796333	1.28121	1.66969	1.29791	0.0188313	6.25212	1.70625	4.80467	4.08757	3.46022	8.53635	6.43164	0.00418569	0.00115572
100329	TB	0	Pre-treatment	22	Male	0.164531	0.000533798	0.00326271	0.00109067	0.165863	0.00536813	0.00934258	0.0370443	0.704474	0.00121099	0.00367001	0.0747414	3.72474	1.09027	0.137951	0.00589471	0.00218363	0.0056242	0.00813952	0.53299	3.30761	0.239673	2.05764	1.1456	0.341868	4.21291	8.78273	0.039058	2.04042	7.14626	0.01663	2.21607	3.0538	2.87301	0.0346919	9.39313	4.32433	4.18425	5.47178	3.86183	17.7225	9.5163	0.00243991	0.00232419
100329	TB	8	8 weeks	22	Male	0.162664	0.000530644	0.0038546	0.00104987	0.177957	0.00756351	0.0205767	0.0367961	0.704445	0.00144215	0.00427128	0.124854	3.32797	0.214455	0.112427	0.00482653	0.000966232	0.00488766	0.00653439	0.458363	3.04254	0.399769	1.77851	0.618934	0.495241	4.68446	5.68254	0.0440815	1.93168	4.93525	0.0153701	1.8694	2.07428	1.83748	0.0438874	8.7331	3.72529	4.25947	5.81464	2.89672	12.3288	8.21422	0.0114716	0.0021149
100329	TB	27	26 weeks	22	Male	0.190417	0.000630452	0.00389957	0.00101373	0.211826	0.00839369	0.0158783	0.0339055	0.829816	0.00361247	0.00939127	0.181587	3.8235	0.13673	0.114459	0.00530592	0.00103214	0.00325414	0.0066031	0.389438	3.85888	0.311896	1.62749	0.647092	0.526918	3.69057	7.82807	0.0444884	2.01845	3.69677	0.0180143	1.33289	2.32349	1.35879	0.0403105	7.00629	4.07067	4.18297	5.61054	3.25829	8.96412	6.52408	0.00668868	0.00268149
100335	TB	0	Pre-treatment	31	Female	0.101011	0.000496331	0.00430593	0.00197776	0.116042	0.00427403	0.0771647	0.0365761	1.27123	0.000135171	0.00242729	0.085548	3.48121	0.518149	0.112246	0.00523293	0.00123372	0.00809264	0.00847002	0.74615	3.89873	0.135474	2.42497	0.554527	0.917721	7.41123	2.40052	0.0370911	1.99103	5.85763	0.0118854	2.03316	2.26155	2.10146	0.03639	9.75587	3.72555	6.7365	6.41775	2.57135	12.528	6.89955	0.00175242	0.00118631
100335	TB	9	8 weeks	31	Female	0.0862924	0.00068544	0.00234046	0.000748306	0.0956832	0.00187588	0.0542025	0.0381519	0.788328	0.000483505	0.00342046	0.0769869	2.44106	0.450763	0.0730642	0.00475198	0.000919198	0.00542975	0.00451366	0.19165	3.06456	0.120755	1.56124	0.294155	0.736654	3.57107	3.05803	0.0299196	1.56361	3.57915	0.0185878	1.17947	1.64838	0.736553	0.0497541	6.81477	2.17157	5.76992	4.45847	2.96848	8.63032	5.71839	0.00736935	0.00095967
100335	TB	27	26 weeks	31	Female	0.104512	0.000624152	0.0029983	0.000724078	0.132481	0.00224792	0.0629428	0.0354392	0.47097	0.00250244	0.00581772	0.0309542	2.5144	0.296512	0.0927608	0.00537053	0.000736972	0.00542062	0.00660937	0.359708	2.88585	0.241395	2.27923	0.280694	0.508369	2.80642	6.69991	0.0310115	1.46759	4.01829	0.0153983	1.51241	1.90808	0.633194	0.0542715	7.57489	2.31847	4.588	4.09502	4.04705	10.5555	7.39375	0.00424073	0.00101235
100341	TB	0	Pre-treatment	54	Male	0.090633	0.000584076	0.00398895	0.00191317	0.151882	0.00751643	0.0122291	0.0349612	1.13937	4.97e-05	0.00193078	0.0335398	3.45437	0.675323	0.107695	0.00604614	0.00127316	0.00485084	0.00791205	0.271455	4.40114	0.137463	2.59298	0.669693	0.599509	7.91766	0.873783	0.0411556	1.8058	6.6078	0.0170383	2.33891	2.31905	2.37111	0.0256656	11.7453	2.51686	6.95904	4.85281	3.28803	12.4086	8.46797	0.00224089	0.00114203
100341	TB	9	8 weeks	54	Male	0.134162	0.000723639	0.0042475	0.00120767	0.19111	0.00829766	0.0132591	0.0387343	0.587547	0.00215084	0.00733332	0.0790507	3.44609	0.245677	0.0814775	0.00556634	0.00121169	0.00316933	0.00427246	0.225669	3.61706	0.115463	1.82046	0.458587	0.655716	4.74707	5.37809	0.0370355	2.2116	4.30408	0.0111986	1.37746	1.59856	1.16399	0.0493513	5.70369	2.402	4.63053	6.13304	2.71934	9.14079	6.18381	0.0113345	0.00164454
100341	TB	26	26 weeks	54	Male	0.14742	0.000512307	0.00289591	0.000763171	0.166336	0.00694357	0.0116672	0.0375511	0.489811	0.00545716	0.0103796	0.0643552	3.26905	0.24753	0.0935818	0.00420412	0.00120427	0.00320322	0.00887098	0.276689	3.16338	0.13248	1.92871	0.432808	0.517564	3.65479	7.49193	0.0398031	2.10994	3.22342	0.0110938	1.47745	2.08866	1.16449	0.0456383	6.23556	1.93649	4.12449	5.0296	3.45328	8.23674	7.31448	0.0063293	0.00153795
100345	TB	0	Pre-treatment	24	Female	0.146043	0.000555171	0.00259341	0.00099821	0.10481	0.00319633	0.0160652	0.0366601	0.699343	0.000604956	0.003516	0.0891843	2.62291	0.646663	0.089949	0.0052602	0.00305404	0.0064138	0.00631864	0.485104	2.88591	0.222217	2.31303	0.45097	0.852082	5.4436	3.19303	0.0286227	1.15749	5.1944	0.00896177	1.63062	1.86197	1.41838	0.03918	10.8711	1.94654	5.53798	3.74655	2.17946	10.2833	5.21279	0.002751	0.0013227
100345	TB	8	8 weeks	24	Female	0.142196	0.000555137	0.00368778	0.00111967	0.158899	0.00560754	0.0124035	0.0380969	0.782043	0.000397718	0.00243709	0.112074	3.0079	0.312716	0.0950013	0.00717124	0.00280264	0.0051969	0.0121412	0.229865	3.75317	0.153399	2.5527	0.347728	0.576081	5.74177	3.59169	0.0340699	1.79841	5.58816	0.0223815	1.77912	2.04103	1.21125	0.0317436	6.85067	2.61643	4.74299	5.00571	3.63326	11.8542	8.43239	0.0140631	0.00222321
100345	TB	26	26 weeks	24	Female	0.104487	0.000502215	0.00201173	0.000667435	0.0976235	0.00310801	0.00775882	0.0356847	0.600281	0.00261745	0.00851922	0.0920921	2.90775	0.147482	0.0827182	0.00475925	0.00080483	0.00350505	0.00530993	0.22757	4.10572	0.119711	1.71786	0.373565	0.371439	2.61717	6.97313	0.0304794	1.78819	4.20218	0.0102039	1.31425	1.61113	0.897336	0.0419429	5.07088	2.58905	3.66919	5.20951	3.26957	8.95316	6.83513	0.00228286	0.00116865
100353	TB	0	Pre-treatment	42	Female	0.134628	0.000534572	0.00260085	0.00113604	0.168619	0.00284484	0.0446685	0.0326051	0.700799	0.0010534	0.00321852	0.0662702	4.29138	0.317485	0.110889	0.00822858	0.00215563	0.00457268	0.00441459	0.194773	3.00842	0.178145	2.01247	0.445026	0.568342	4.68223	4.68265	0.0334133	1.61508	4.38771	0.0156081	1.56123	2.01902	0.767967	0.0662537	6.77636	1.54665	5.01469	4.73385	3.40173	9.66298	6.32193	0.00354276	0.00144133
100353	TB	8	8 weeks	42	Female	0.0572893	0.000440028	0.00171889	0.00116022	0.0932553	0.00578947	0.0218886	0.0366905	0.94589	0.000200934	0.00255174	0.0587941	2.75344	0.170363	0.0885174	0.00391721	0.00106229	0.00353604	0.00384345	0.128785	3.26141	0.119117	1.3338	0.298163	0.443872	4.84256	1.62491	0.0340338	1.57453	3.73066	0.0165578	1.329	1.63891	1.06193	0.0433639	6.73618	1.40401	4.28875	4.78964	3.08144	9.1205	5.40555	0.0150369	0.000984018
100353	TB	26	26 weeks	42	Female	0.134983	0.000613259	0.00421347	0.000902555	0.175254	0.00239089	0.0492668	0.0352802	0.832342	0.00298798	0.00881703	0.0846309	4.39503	0.260129	0.115603	0.00708463	0.00138495	0.00473023	0.00472715	0.167999	4.06354	0.226275	3.41251	0.469488	0.599224	4.69614	7.14457	0.0422817	2.06792	3.87716	0.0170495	1.47325	2.448	1.08149	0.0494012	7.63557	1.72393	6.09351	5.7324	3.96924	12.8906	5.44	0.0114809	0.00127709
100356	TB	0	Pre-treatment	24	Male	0.127646	0.000578498	0.0021084	0.00124834	0.0979761	0.00919923	0.013272	0.0358201	0.765797	0.000142591	0.00282527	0.0768167	2.82768	0.37067	0.0970861	0.00473494	0.00138681	0.0045082	0.00887468	0.271968	2.88823	0.12387	1.89071	0.443424	0.789027	6.05114	1.52866	0.0269533	1.32716	4.05314	0.0182525	1.41177	2.12414	1.21438	0.0662028	7.52863	1.55176	4.54044	3.56056	2.65289	9.12772	5.63489	0.00159226	0.00184491
100356	TB	8	8 weeks	24	Male	0.152779	0.000592127	0.00280817	0.00152694	0.186698	0.00473654	0.018094	0.035425	0.602065	0.00101461	0.00546494	0.0931254	3.41325	0.210764	0.0920244	0.00434254	0.00122501	0.00478527	0.00532024	0.346039	3.57411	0.145533	1.93621	0.431501	0.424137	5.8979	4.45411	0.031238	1.46685	4.17908	0.0172413	1.38947	1.94807	1.23166	0.0292742	5.37504	1.80473	4.37553	4.34967	3.39505	8.63322	6.46528	0.00939309	0.00242903
100356	TB	27	26 weeks	24	Male	0.147128	0.000507226	0.00244022	0.00130216	0.208935	0.0104393	0.0204081	0.0379218	0.545072	0.00220174	0.00740241	0.087374	3.14369	0.166666	0.0997956	0.00445023	0.00158403	0.00328941	0.0116291	0.368985	3.65695	0.243382	1.5645	0.541417	0.262017	4.96173	6.27587	0.0348414	1.38725	4.53146	0.0141617	1.54363	1.9422	1.25636	0.0238519	5.75594	1.95819	3.69973	4.05035	3.55675	8.77458	7.90321	0.00455088	0.00227514
100359	TB	0	Pre-treatment	29	Female	0.0946124	0.000759569	0.00565365	0.00144629	0.14948	0.0061137	0.0354068	0.0352393	1.1006	0.000273954	0.00247312	0.134215	4.17858	0.622357	0.145713	0.00804714	0.00080475	0.00802542	0.00626315	0.286486	3.52285	0.086115	3.60091	0.662057	1.7504	5.45398	4.68369	0.0451502	2.19843	5.51377	0.016675	2.21538	3.16433	2.24536	0.0543759	10.7018	2.3528	6.94882	6.01459	2.64787	14.0785	7.65228	0.00301008	0.00159008
100359	TB	8	8 weeks	29	Female	0.108775	0.000600416	0.00515183	0.00175991	0.218414	0.00595642	0.0667888	0.0385883	0.850175	0.00101976	0.0053761	0.0660858	3.81316	0.243051	0.1131	0.00510646	0.00116566	0.00644642	0.00684168	0.277693	3.38385	0.0949726	1.67009	0.386544	0.672993	5.51494	4.26272	0.0401061	2.70948	4.80667	0.0151058	1.71988	2.28216	1.08105	0.0533053	6.54283	2.08788	5.04673	7.6037	2.66578	11.2843	7.26849	0.00678643	0.00143714
100359	TB	26	26 weeks	29	Female	0.0988413	0.000719526	0.00479986	0.000953421	0.167929	0.00351307	0.0647257	0.0335823	0.632937	0.00427416	0.00811606	0.0246681	3.92415	0.321609	0.117606	0.00873263	0.000608691	0.004426	0.00340267	0.256215	3.33355	0.134581	3.32028	0.512012	0.848662	3.0216	8.55314	0.0410027	2.43398	4.05799	0.0103337	1.49051	2.42122	1.01426	0.107551	7.22558	2.54249	5.32363	6.32185	2.52929	12.8896	5.93575	0.003558	0.00145386
100360	TB	0	Pre-treatment	24	Male	0.13002	0.000554008	0.00405076	0.0020588	0.122386	0.0053341	0.0482555	0.0351783	1.09939	0.000484524	0.00880199	0.0919507	4.11915	0.655555	0.151579	0.0062814	0.00147905	0.00633441	0.00858225	0.316242	4.18167	0.266665	3.73557	0.737198	1.57839	7.08978	3.02596	0.0493397	2.16744	6.70955	0.0169981	2.65674	3.12597	1.70135	0.142082	11.2164	2.74943	7.14685	6.10099	3.50668	14.5206	9.27315	0.00278521	0.00212829
100360	TB	8	8 weeks	24	Male	0.168911	0.000680696	0.00297074	0.00146419	0.131744	0.00383775	0.0352569	0.0353313	0.751231	0.000464437	0.00549575	0.0384598	3.94564	0.523952	0.149993	0.00627061	0.00314462	0.00404512	0.00565755	0.363438	4.61125	0.1353	3.90374	0.628662	0.767297	6.57504	2.61334	0.0594331	2.20528	5.26177	0.0153114	2.23966	3.08905	2.33333	0.041804	10.7195	2.68555	7.13572	5.71848	3.25665	12.1132	8.78123	0.0123446	0.00274302
100360	TB	29	26 weeks	24	Male	0.151316	0.000665485	0.00324776	0.00111875	0.210002	0.00710642	0.0351857	0.0344329	0.599657	0.0032789	0.0109383	0.0493343	3.49058	0.617169	0.123716	0.0056793	0.00288852	0.0141142	0.00963161	0.590325	4.22941	0.274422	3.33543	0.769679	0.446247	3.49392	7.14876	0.0436106	1.67046	5.48603	0.0161573	1.89426	2.50659	1.88148	0.0280595	8.87912	2.71647	5.12505	4.91366	4.54629	10.3312	8.76202	0.0102905	0.00356344
100376	TB	0	Pre-treatment	24	Female	0.114973	0.000557994	0.00261529	0.0017608	0.082989	0.0034968	0.00996995	0.0375507	0.887998	0.000258137	0.00445418	0.101566	2.75931	0.63914	0.118874	0.00539448	0.000822167	0.0054646	0.00810441	0.212258	3.09917	0.299436	2.19027	0.584856	0.86369	6.91386	2.05277	0.0340642	1.55687	5.1544	0.0108285	1.95464	2.24404	1.43926	0.0868655	10.0523	1.52004	6.74942	4.35996	2.94465	10.8441	6.73603	0.00276224	0.00113621
100376	TB	8	8 weeks	24	Female	0.12414	0.000620774	0.00323312	0.00096964	0.097199	0.00538723	0.0165889	0.0343359	0.572676	0.000916508	0.00294689	0.135835	2.95742	0.253582	0.0926148	0.00503675	0.0011401	0.00470346	0.00677276	0.304861	3.71555	0.201976	1.71421	0.475658	0.381026	4.13891	4.75296	0.0402868	1.48667	5.12381	0.00991686	1.89724	1.83729	1.08062	0.0253754	6.43269	1.4765	4.81195	4.39914	2.59837	9.1217	7.72723	0.0111715	0.00127967
100376	TB	26	26 weeks	24	Female	0.128325	0.000457858	0.00254344	0.00112235	0.136734	0.00511058	0.013193	0.0364623	0.483323	0.00406702	0.0100115	0.0489143	4.29853	0.656915	0.13532	0.00766357	0.0013054	0.00513214	0.00650766	0.583767	4.46653	0.208551	4.34353	0.877993	0.75343	3.37626	9.38418	0.0581602	2.48809	5.55478	0.0105109	2.12949	2.74595	2.34975	0.0380886	9.34396	2.31281	7.57098	7.04569	4.26747	13.5214	9.12118	0.00563566	0.00156447
100387	TB	0	Pre-treatment	34	Female	0.109135	0.000643166	0.00345384	0.000531755	0.135703	0.00414311	0.0162142	0.0367674	0.42067	0.00186952	0.0027571	0.13026	2.56045	0.165619	0.0830939	0.00505919	0.00109011	0.00402009	0.00542917	0.370992	2.30107	0.143103	1.6415	0.403373	0.433593	2.8819	7.25673	0.0295246	1.43578	4.49437	0.0125304	1.4924	1.78971	0.917567	0.0301081	7.05707	1.6193	4.06862	3.95439	2.76132	8.65097	6.28593	0.00220413	0.00114747
100387	TB	9	8 weeks	34	Female	0.121199	0.000576963	0.00288717	0.000732906	0.134068	0.00482105	0.014379	0.0367016	0.410043	0.00159837	0.00357384	0.0707206	2.06533	0.169765	0.0673294	0.00497069	0.00104876	0.00251033	0.0040722	0.1988	2.67957	0.121241	1.65527	0.296035	0.532101	2.80543	4.18344	0.0344443	1.27329	4.15479	0.00898529	1.40747	1.2824	0.589938	0.054235	6.28538	1.20279	3.25976	3.74317	1.99865	7.88626	7.19661	0.00865012	0.0013377
100387	TB	26	26 weeks	34	Female	0.123295	0.000678366	0.00349525	0.00102902	0.184562	0.00389951	0.0158429	0.0372994	0.526318	0.00191981	0.00445462	0.15678	2.62585	0.264528	0.101347	0.00470422	0.00147637	0.00317805	0.00624597	0.190121	3.33055	0.213262	1.84698	0.400849	0.383734	3.91836	6.78612	0.0373059	1.55078	4.52869	0.0140696	1.54669	1.89391	1.30896	0.0259626	7.55549	1.5587	3.97292	4.51513	3.25457	9.41315	7.19198	0.00708641	0.00118882
100392	TB	0	Pre-treatment	21	Female	0.118257	0.000514024	0.00238102	0.00164329	0.101556	0.00393205	0.0347747	0.0335468	0.807796	0.000182578	0.00276584	0.0776872	4.00809	0.915718	0.144226	0.00870247	0.00116756	0.00530957	0.00483399	0.374333	4.30876	0.212239	3.28139	0.732313	1.04191	6.39525	2.14632	0.036395	2.40063	5.65392	0.0141367	1.93833	2.82749	1.87235	0.0647677	8.34166	2.37052	6.68175	7.2009	3.1146	13.3069	6.26158	0.00205567	0.0010536
100392	TB	8	8 weeks	21	Female	0.101375	0.000603251	0.00184087	0.000795535	0.0892632	0.00187888	0.0274123	0.0351313	0.449202	0.00257473	0.00949022	0.0575261	2.9628	0.364295	0.0801123	0.00360712	0.000654019	0.00437668	0.00571493	0.438451	3.8194	0.220196	1.52845	0.317106	0.34879	3.00792	5.79342	0.0274901	1.72555	3.82878	0.010199	1.28223	1.5281	0.993487	0.0322193	4.52109	2.09157	3.40432	4.59739	2.16073	7.26365	6.46496	0.00679808	0.0010132
100392	TB	26	26 weeks	21	Female	0.108778	0.000609106	0.00157911	0.000711917	0.112419	0.00611527	0.0359497	0.0351557	0.422312	0.00287342	0.00676256	0.077778	2.4126	0.138821	0.0793161	0.00388016	0.000777626	0.00322791	0.011754	0.241889	3.19647	0.380803	1.63687	0.341577	0.203914	2.22736	6.01481	0.0309556	1.33919	4.32374	0.00704054	1.45167	1.65931	1.22018	0.02296	5.37027	1.79087	3.32487	3.80205	2.76951	9.10531	6.98285	0.00463769	0.00148995
100508	TB	0	Pre-treatment	32	Female	0.0989932	0.000484348	0.00200156	0.000953903	0.11712	0.00326314	0.0232653	0.0372724	0.674382	0.0010052	0.0058609	0.0284861	3.07679	0.670751	0.0755277	0.00722839	0.000582845	0.00490864	0.0019298	0.498765	2.84963	0.0680215	2.37853	0.451863	0.328465	3.41445	4.02892	0.0332699	1.13658	3.22994	0.0081425	1.14655	1.46154	1.10774	0.0163106	5.63067	1.89813	5.31505	3.21306	2.01398	6.72149	4.80534	0.00544255	0.000991634
100508	TB	8	8 weeks	32	Female	0.102074	0.000564364	0.00249646	0.000698269	0.14496	0.00599533	0.0220772	0.0352713	0.501998	0.00262653	0.00616015	0.0408299	3.134	0.415869	0.0787763	0.00445295	0.000825484	0.00502463	0.00535244	0.305714	3.34074	0.157192	1.97606	0.350838	0.28564	2.36943	6.79621	0.0375327	2.35863	3.60393	0.0139914	1.26472	1.50925	1.12601	0.0183969	4.8576	2.28185	3.70948	6.25767	2.91998	6.9275	6.05005	0.00833336	0.00135468
100508	TB	26	26 weeks	32	Female	0.0963124	0.000613726	0.00199022	0.000928317	0.146695	0.00463649	0.0197611	0.0365657	0.627777	0.00337289	0.0069755	0.0378901	3.21142	0.370852	0.0879252	0.00581608	0.000643717	0.00487924	0.0040831	0.444836	3.58636	0.207794	2.00431	0.59921	0.284589	1.95822	9.54015	0.0363861	2.13349	3.47869	0.0117212	1.21025	1.89837	1.4677	0.0114869	5.44059	2.41801	4.98413	6.51028	3.19735	8.60866	6.8924	0.00167337	0.00117777
100509	TB	0	Pre-treatment	20	Male	0.105401	0.000697704	0.00196717	0.00112662	0.14784	0.00582834	0.0127377	0.0356431	0.567674	0.00133993	0.00875823	0.0262749	3.58875	0.3877	0.0972795	0.00542823	0.000931227	0.00289834	0.00944516	0.256993	4.21867	0.110911	1.82741	0.546032	0.172671	4.19522	4.55309	0.0281281	1.44154	4.40356	0.0128511	1.18836	2.06145	1.63841	0.015985	4.54247	2.08848	3.96618	4.00233	2.74327	7.16464	5.45956	0.00147602	0.00115195
100509	TB	8	8 weeks	20	Male	0.110767	0.000561154	0.00258077	0.000925232	0.124875	0.00463531	0.0113055	0.0348211	0.4216	0.00474427	0.0166493	0.0318769	2.87831	0.485825	0.0727901	0.00491554	0.000850989	0.00320484	0.00509256	0.334399	4.1004	0.113157	1.88601	0.406347	0.265811	3.27771	6.70495	0.0373232	1.62895	4.12153	0.0124864	1.31528	1.42959	1.08476	0.0133479	5.19359	2.33128	3.90893	4.78062	3.06913	9.35773	5.66222	0.0103599	0.00132255
100509	TB	27	26 weeks	20	Male	0.131784	0.000579834	0.00307241	0.000883393	0.144365	0.00551587	0.0186097	0.0343787	0.576949	0.00587298	0.0127987	0.0473216	3.72978	0.218913	0.113943	0.00552069	0.000874053	0.00342923	0.00985387	0.274166	5.0302	0.305028	1.55423	0.649433	0.22962	3.37689	10.0144	0.042835	1.72832	3.47607	0.0102338	1.36078	2.31038	1.79761	0.0207138	6.39988	2.32134	4.52003	4.9482	3.2003	7.24713	5.68296	0.0088142	0.00141557
100513	TB	0	Pre-treatment	21	Female	0.0841545	0.000689235	0.00203291	0.00104597	0.129686	0.00240009	0.0259208	0.0361858	0.476801	0.00228872	0.0044947	0.0368213	2.45403	0.263686	0.0849408	0.0045925	0.000612598	0.00465049	0.00279822	0.308742	3.33459	0.104765	1.66563	0.525193	0.276719	2.77547	7.05978	0.0279001	1.53298	4.70982	0.011119	1.34951	1.5969	1.4216	0.0259328	5.29233	2.11481	4.12642	4.87202	2.73709	9.35705	6.13649	0.00120432	0.00100288
100513	TB	9	8 weeks	21	Female	0.0739681	0.000585052	0.00149124	0.000843957	0.105075	0.00277858	0.0208302	0.0368303	0.509268	0.000649254	0.0024274	0.0571694	2.36009	0.393584	0.0769499	0.00433855	0.000474987	0.00361599	0.00299374	0.236666	2.80431	0.194785	1.3285	0.349899	0.297324	3.6451	4.08426	0.030182	1.6214	3.64523	0.00822048	1.21221	1.32079	1.24274	0.0185658	5.52078	2.08813	4.3151	4.43544	3.45772	8.76808	6.27978	0.00316021	0.000913987
100513	TB	25	26 weeks	21	Female	0.0911166	0.000762016	0.000996409	0.000812115	0.115709	0.00494108	0.0374315	0.0380939	0.437595	0.00157575	0.00302741	0.0304256	2.37304	0.485949	0.125088	0.00588487	0.00113063	0.00413104	0.00597645	0.361082	3.24879	0.161652	2.95371	0.596937	0.537817	2.29515	7.15445	0.0412046	2.53981	3.83543	0.00627763	1.46547	2.36662	1.84368	0.0168164	6.92108	2.03244	5.25342	7.35159	3.38646	8.84044	6.48465	0.00194035	0.00121446
100523	TB	0	Pre-treatment	30	Female	0.109756	0.000660139	0.00250776	0.000769904	0.121634	0.00351356	0.069406	0.0368582	0.440343	0.00130989	0.0060822	0.0362245	3.39035	0.373829	0.09768	0.00435405	0.00202627	0.00582262	0.00808275	1.13453	3.40301	0.0866294	2.08745	0.38613	0.172711	2.37344	5.01876	0.0277563	1.23074	4.22727	0.0100319	1.39431	2.02799	1.14647	0.0107416	6.14077	1.74491	3.8657	3.38051	2.0476	8.09342	6.23663	0.00557362	0.00109407
100523	TB	8	8 weeks	30	Female	0.134341	0.000593024	0.0032005	0.000734917	0.110703	0.00287344	0.0663136	0.0335788	0.395569	0.00134091	0.00330305	0.0530072	3.34272	0.334053	0.0769618	0.00572366	0.00271788	0.00396974	0.00628289	0.728312	3.04319	0.210093	1.41782	0.338813	0.260939	3.10413	4.49833	0.0293901	1.56434	3.94605	0.0102869	1.21544	1.64083	0.961524	0.0180782	4.89098	1.76063	3.90861	4.71252	1.81265	6.35918	6.26663	0.0142431	0.00122782
100523	TB	27	26 weeks	30	Female	0.130521	0.000579722	0.00269969	0.00127195	0.207679	0.00447502	0.0763763	0.036984	0.505624	0.00199886	0.00905375	0.143561	3.82229	0.271714	0.120951	0.00558014	0.00117287	0.00437145	0.0068455	0.41729	4.16726	0.205788	1.88133	0.52116	0.356331	3.77316	5.74752	0.0388773	1.93831	3.73663	0.0142525	1.35345	2.52873	1.48923	0.0166088	6.45612	2.0076	4.52704	6.20062	3.26821	9.03808	6.7666	0.00718136	0.00129482
100107	TB	0	Pre-treatment	27	Female	0.0858499	0.000541231	0.00374032	0.000565219	0.0688758	0.00273312	0.0132032	0.0343242	0.448437	0.00215621	0.00261914	0.0476496	2.28055	0.157254	0.0500572	0.0044794	0.000768068	0.00376361	0.00666379	0.226471	1.91968	0.135272	1.07238	0.391439	0.161459	1.62425	6.49034	0.0170433	0.858096	3.0657	0.0097969	0.912671	1.04238	0.903389	0.0141322	4.39972	1.05116	3.32374	2.5955	1.68588	7.15114	4.34493	0.000924859	0.000753507
100107	TB	8	8 weeks	27	Female	0.0854991	0.000614609	0.00393735	0.000601859	0.0952523	0.00331317	0.0193772	0.0354881	0.512244	0.00134087	0.00288742	0.0333765	2.85979	0.18971	0.051653	0.0031703	0.000692311	0.00318904	0.00531428	0.170183	2.26933	0.105657	0.862959	0.410109	0.243331	2.15904	7.07575	0.0235222	1.50416	2.6306	0.0120581	0.992323	1.06242	1.06087	0.00909036	4.56622	1.21231	3.36722	3.89612	2.33832	7.26564	5.63811	0.00452814	0.000991063
100107	TB	27	26 weeks	27	Female	0.0820248	0.000542781	0.00203006	0.00061138	0.097766	0.0060946	0.030574	0.0344734	0.560822	0.00256993	0.00502242	0.0822718	2.21311	0.199666	0.0709708	0.00312642	0.00067662	0.00276551	0.00588937	0.23272	3.45911	0.180943	1.0733	0.720452	0.233023	1.98644	10.5076	0.0320755	1.94283	3.41127	0.00728494	1.04472	1.35495	1.57604	0.0132726	4.78866	1.46432	3.53599	6.30675	2.6871	6.80878	6.00159	0.00174959	0.000837092
100136	TB-DM	0	Pre-treatment	38	Male	0.191266	0.000506641	0.00401764	0.00107085	0.270534	0.00628024	0.101197	0.0346988	0.490895	0.00134589	0.00269706	0.0329615	3.25638	0.350794	0.0728937	0.00460461	0.00215416	0.00414094	0.00662904	0.34773	3.14036	0.156703	1.68272	0.751186	0.264023	2.53575	6.85308	0.0248406	1.74359	3.50508	0.0286071	1.0286	1.66006	1.30238	0.021683	6.60107	1.89525	3.58596	5.34385	2.37942	8.40767	6.47308	0.00369261	0.00200111
100136	TB-DM	8	8 weeks	38	Male	0.19338	0.000614242	0.00839415	0.000552197	0.197773	0.0148931	0.146282	0.0376675	0.340991	0.0024052	0.00402468	0.0368336	2.71794	0.218935	0.0468008	0.00365466	0.0022678	0.00300237	0.00584133	0.41684	3.50324	0.107425	1.00721	0.558361	0.132216	1.38209	7.73112	0.0284416	2.18093	3.32946	0.0220008	1.07542	1.00106	0.97615	0.0144662	4.81641	2.03998	2.4219	5.70705	2.34987	15.0148	5.94711	0.0128312	0.00266047
100136	TB-DM	34	26 weeks	38	Male	0.178588	0.000536468	0.00371336	0.000625186	0.238899	0.00914038	0.134526	0.037521	0.361042	0.00242029	0.00388922	0.0580431	2.63458	0.234543	0.0777724	0.00535668	0.00234996	0.00309363	0.00807279	0.259391	3.16498	0.259187	1.21407	0.615945	0.150063	1.8002	8.57683	0.0294527	1.25172	4.17464	0.0263543	1.33873	1.65845	1.32321	0.0241607	6.53644	2.48153	2.65669	3.73911	3.09404	8.72638	7.20108	0.00562279	0.00188686
100138	TB-DM	0	Pre-treatment	57	Male	0.111379	0.000617067	0.00428939	0.000927898	0.0845656	0.0047552	0.00501131	0.0361014	0.47267	0.000578804	0.00397287	0.0307937	2.05732	0.223729	0.0779468	0.00502387	0.00132282	0.00477993	0.00566714	0.198933	3.90307	0.0880411	1.35749	0.48311	0.201403	3.51406	3.11431	0.0214577	1.07831	3.31	0.0131095	1.07354	1.54606	1.34724	0.0108043	6.75169	1.28646	3.22904	3.12822	2.5137	10.0442	5.83273	0.00113209	0.00130314
100138	TB-DM	8	8 weeks	57	Male	0.11637	0.000639642	0.0031947	0.0008711	0.182418	0.00438736	0.00669387	0.0346855	0.365675	0.00144522	0.0047872	0.0207261	2.08591	0.168667	0.0791153	0.00335896	0.00138886	0.00486142	0.00559102	0.201692	3.59844	0.101202	1.08638	0.43791	0.144284	2.84255	5.73823	0.0235785	1.18903	3.424	0.0126741	1.15814	1.51072	1.02472	0.00906948	5.00693	1.50561	2.73039	3.68373	2.30925	9.46563	6.93956	0.0126166	0.00129137
100138	TB-DM	30	26 weeks	57	Male	0.142624	0.000509309	0.00283744	0.000927941	0.188832	0.00411527	0.00695713	0.0336336	0.464699	0.00187965	0.00416221	0.0343097	1.89165	0.235217	0.0903574	0.00522627	0.00136935	0.0039257	0.00865679	0.199238	4.00765	0.177812	1.84381	0.500786	0.132916	2.94916	6.88051	0.0298943	1.11506	3.86948	0.0139969	1.39194	1.7076	1.32954	0.00910829	5.89286	1.75245	2.92902	3.43318	3.45896	10.8141	8.34344	0.00367028	0.00152753
100140	TB-DM	0	Pre-treatment	66	Female	0.129726	0.000599035	0.00262288	0.000978609	0.151288	0.00433285	0.0459074	0.0354969	0.452559	0.00153026	0.0032783	0.0332253	2.68724	0.219343	0.114745	0.00516904	0.00160504	0.00415034	0.0104703	0.335885	3.63007	0.385898	1.47476	0.532415	0.217403	2.67215	7.03802	0.0285614	1.08122	4.57368	0.0138777	1.85062	2.16601	1.34949	0.0172675	8.18963	1.32929	3.73736	3.23919	3.0373	11.8593	10.3035	0.00250658	0.00139356
100140	TB-DM	8	8 weeks	66	Female	0.121573	0.000675866	0.00353404	0.00113625	0.257364	0.00657976	0.0392005	0.0359662	0.503304	0.00501603	0.00906537	0.0700795	3.83616	0.241014	0.130896	0.00692927	0.00193623	0.00485625	0.00976316	0.208565	5.03417	0.198803	2.59673	0.674693	0.256238	2.10828	12.7105	0.0413795	1.68107	5.94266	0.0132531	1.90743	2.47759	1.87743	0.0156277	7.08569	2.19529	5.32368	4.17504	3.2035	15.0212	10.9304	0.0183202	0.00171548
100140	TB-DM	32	26 weeks	66	Female	0.110963	0.00059734	0.00310306	0.000762946	0.241845	0.00350606	0.0407835	0.0354001	0.440312	0.00509115	0.00605185	0.0886883	4.10717	0.229089	0.111506	0.00418067	0.00168526	0.00396438	0.00637266	0.214115	3.76115	0.158752	1.68312	0.648934	0.14106	1.35609	11.3145	0.0327754	1.10384	4.16107	0.00879179	1.49796	2.13962	1.54563	0.0192827	6.48185	1.81661	3.82024	3.07987	2.79896	10.1176	8.52943	0.008841	0.00130835
100147	TB-DM	0	Pre-treatment	45	Female	0.0932433	0.000618341	0.00208999	0.00077939	0.172759	0.00389919	0.070399	0.0349468	0.49023	0.00211343	0.00412774	0.0457848	2.04364	0.169501	0.0890721	0.00444439	0.00075103	0.00304925	0.00566464	0.166182	2.71278	0.215346	1.62184	0.48755	0.252029	2.79898	7.3119	0.0228577	0.970549	3.67274	0.0107935	1.19513	1.59645	1.30393	0.0151646	6.43148	1.22648	2.97155	2.95995	2.11663	8.45604	6.1138	0.0021361	0.00112135
100147	TB-DM	8	8 weeks	45	Female	0.100289	0.000585063	0.00311891	0.000758658	0.170915	0.00294787	0.0733752	0.0361425	0.366909	0.00171861	0.00385204	0.0503261	2.4895	0.147366	0.0625993	0.00504695	0.0010909	0.00297143	0.00469877	0.151205	3.29682	0.103671	1.34083	0.439675	0.171032	1.68045	6.91451	0.0269756	0.974595	3.645	0.00772462	1.26392	1.37954	0.97897	0.00888644	4.1666	1.34044	2.40618	2.78949	1.42054	9.1331	7.63224	0.0137616	0.00130273
100147	TB-DM	26	26 weeks	45	Female	0.093258	0.000683548	0.00223083	0.000808068	0.18416	0.00317075	0.0622947	0.0369682	0.382828	0.00157206	0.00325769	0.039042	2.17763	0.277075	0.066785	0.00370612	0.00116276	0.00240603	0.00568341	0.150889	3.10709	0.155012	1.25962	0.441523	0.137051	1.50543	6.36156	0.024041	0.837443	2.75288	0.00691768	0.981955	1.34734	1.02499	0.00950918	4.11124	1.27177	2.17341	2.30005	1.84609	5.61245	6.04828	0.0039514	0.0012073
100169	TB-DM	0	Pre-treatment	66	Male	0.14583	0.000593079	0.00283461	0.00119329	0.187002	0.00617023	0.0378902	0.0362629	0.354374	0.00507036	0.00710054	0.0344195	2.52426	0.243001	0.16274	0.00453961	0.00216017	0.00536092	0.0131019	0.293714	3.90254	0.530854	1.8001	0.874704	0.210168	2.48011	11.2464	0.0334274	1.90989	4.54137	0.00877814	1.68114	3.27754	2.26122	0.0165379	6.63171	2.53069	4.19916	5.29387	3.30191	11.2947	9.08637	0.0040927	0.00166015
100169	TB-DM	8	8 weeks	66	Male	0.151227	0.000707934	0.00371548	0.00132547	0.206064	0.00581126	0.0645998	0.0338277	0.496104	0.00340125	0.00655796	0.121247	2.55423	0.326424	0.141957	0.00460028	0.00293109	0.00558837	0.0174209	0.305863	4.0937	0.36373	1.94055	0.646381	0.296537	4.75835	9.0538	0.042562	2.03576	6.46661	0.0218263	1.88786	2.89946	1.78886	0.0226263	7.31192	2.37248	4.50584	6.16375	4.83934	14.048	9.19618	0.0132202	0.00183344
100169	TB-DM	27	26 weeks	66	Male	0.123247	0.00062641	0.00240024	0.000891292	0.179651	0.00391962	0.0401022	0.0394061	0.533231	0.00198921	0.00414643	0.0513059	2.6511	0.264707	0.107024	0.00390588	0.00147737	0.0034901	0.0104081	0.260336	3.56429	0.219066	1.15137	0.619196	0.172883	2.8318	9.27677	0.0369382	1.44254	3.48457	0.00701879	1.30634	2.44037	1.32552	0.010355	4.92637	1.89877	3.34434	3.79092	1.8876	9.50539	7.29816	0.00861543	0.00152712
100190	TB-DM	0	Pre-treatment	46	Female	0.118541	0.000650349	0.00193335	0.0008991	0.142024	0.00412372	0.0221973	0.0360945	0.501417	0.00235946	0.00408769	0.0973012	3.14306	0.180083	0.0967746	0.0051184	0.00112363	0.00395799	0.00760302	0.205217	3.31014	0.226009	1.8365	0.574545	0.159738	2.81573	7.6187	0.0294294	1.70585	4.29645	0.00876607	1.44247	2.08272	1.56062	0.0247695	6.42086	1.96036	4.55332	4.88873	2.71428	9.45508	6.84576	0.00155636	0.00117481
100190	TB-DM	8	8 weeks	46	Female	0.101041	0.000631871	0.00166445	0.000473208	0.0684861	0.00322545	0.0481018	0.0363759	0.302505	0.00175428	0.00343634	0.0949355	2.54031	0.181503	0.0631401	0.00334297	0.000919965	0.00320028	0.00886729	0.363347	2.43093	0.200946	1.11589	0.393944	0.138221	1.94659	5.8845	0.0224744	1.16145	2.98157	0.00591558	0.899686	1.35334	0.851271	0.00886183	3.48417	1.50748	3.24059	2.82148	0.983622	5.34541	4.69012	0.00886268	0.000921299
100190	TB-DM	27	26 weeks	46	Female	0.103222	0.000466371	0.00144034	0.000794873	0.141501	0.0021652	0.024323	0.0367489	0.436284	0.00300515	0.00505366	0.0412951	2.45368	0.201232	0.103851	0.00422176	0.00119042	0.00494061	0.0108357	0.265146	3.03566	0.28801	1.70294	0.494493	0.126677	1.90268	7.34086	0.0284604	1.29259	3.68677	0.0082558	1.45525	2.21258	1.27498	0.0102056	6.10242	1.58882	3.03598	3.40315	2.73613	8.17125	7.84546	0.0029609	0.00122372
100191	TB-DM	0	Pre-treatment	38	Male	0.122783	0.000661629	0.00236148	0.00113642	0.164612	0.00543113	0.00789932	0.0389257	0.406486	0.000671102	0.0034698	0.0385099	2.37051	1.1166	0.0997898	0.00632833	0.00183098	0.00301742	0.0117096	0.239593	3.45435	0.309906	2.75788	0.560245	0.391177	4.35164	3.6553	0.0279799	1.21454	4.70565	0.0147009	1.58469	1.79616	1.67681	0.0136881	7.0366	1.95879	3.92111	3.27295	3.15393	9.61392	7.2421	0.00191652	0.00198872
100191	TB-DM	8	8 weeks	38	Male	0.149836	0.000621256	0.00315747	0.00118429	0.174574	0.00578116	0.0143837	0.0398512	0.404485	0.00169543	0.0055341	0.0899406	2.2095	0.183227	0.07495	0.00581964	0.00142949	0.00325231	0.0177827	0.42062	3.8233	0.221929	1.73035	0.437955	0.228465	4.15063	5.73896	0.0359278	1.07955	3.72807	0.0159728	1.30532	1.5548	1.10552	0.0076984	4.61239	1.97282	3.25048	2.87499	2.83403	9.11868	7.3837	0.00950336	0.00198398
100191	TB-DM	28	26 weeks	38	Male	0.142192	0.000677334	0.00250483	0.000872045	0.225132	0.00910787	0.0299017	0.0365813	0.364115	0.00346911	0.00571508	0.03933	2.2826	0.262965	0.0960474	0.00377787	0.0011304	0.00281369	0.010955	0.235253	3.41716	0.30966	1.06071	0.670491	0.139434	1.63476	9.65388	0.032062	1.41011	4.67819	0.0107759	1.56211	1.72068	1.53499	0.0198592	5.5385	2.09631	2.93567	4.51968	2.8599	9.62229	8.19416	0.00515487	0.0020504
100192	TB-DM	0	Pre-treatment	43	Male	0.0977342	0.000368223	0.00220944	0.00117189	0.167635	0.00209913	0.0468174	0.0343898	0.484778	0.000191553	0.00240958	0.0322821	2.44058	1.17941	0.122259	0.00805105	0.00123853	0.00349707	0.00611864	0.280261	3.1729	0.223712	3.17173	0.626445	0.506083	5.22705	2.2404	0.0325949	1.23104	4.11276	0.00895138	1.60737	2.31415	1.47499	0.011576	6.66187	1.63356	5.31312	3.59895	3.16028	12.3485	7.4306	0.00154415	0.000947384
100192	TB-DM	8	8 weeks	43	Male	0.108492	0.000616084	0.0028015	0.000930457	0.156134	0.00441643	0.0426912	0.0368057	0.313377	0.00161817	0.00487322	0.0459708	2.819	0.157282	0.07722	0.00389428	0.00104003	0.00484171	0.008377	1.25246	2.89515	0.146721	1.55243	0.427366	0.179142	3.68702	4.89625	0.0293482	1.42924	3.07806	0.00653226	1.25213	1.40641	1.04117	0.0106271	3.54945	2.10279	3.30535	4.00697	2.22896	9.79236	7.36633	0.00385121	0.00115672
100192	TB-DM	26	26 weeks	43	Male	0.104915	0.00056778	0.00327967	0.000555669	0.157046	0.0066169	0.0518413	0.0344292	0.373341	0.00254201	0.00536015	0.0356894	2.49211	0.154752	0.0921325	0.00494535	0.00106017	0.00315396	0.00756936	0.20264	4.13504	0.227089	1.44253	0.66962	0.0887373	1.97459	7.96064	0.0322971	1.60106	3.661	0.0089237	1.31801	1.97007	1.46188	0.00825868	5.16781	1.60236	3.35259	4.00529	2.93596	12.0054	8.58355	0.0034025	0.00116476
100197	TB-DM	0	Pre-treatment	45	Female	0.132806	0.000612995	0.00390492	0.00140222	0.090759	0.00537556	0.0157983	0.0360912	0.835106	0.000164818	0.00200237	0.0859802	2.20803	1.33991	0.113072	0.00482756	0.00374163	0.00537915	0.0128311	0.244134	3.69719	0.274355	1.64692	0.598076	0.403997	5.75406	1.29069	0.028913	1.36874	4.75369	0.0157897	1.60707	2.22635	1.60026	0.018966	8.69717	1.96152	4.31521	3.77614	2.35905	11.2956	7.38685	0.00220996	0.00200823
100197	TB-DM	8	8 weeks	45	Female	0.110324	0.000412754	0.00327333	0.00101303	0.0722878	0.00579337	0.0323197	0.0371656	0.42027	0.00210049	0.00452658	0.0776748	1.94898	0.22618	0.0822485	0.00408168	0.00246816	0.00493741	0.00882604	0.237756	2.60474	0.199855	1.62552	0.485558	0.205361	4.41024	5.85896	0.0254711	1.47018	4.56316	0.0136589	1.35534	1.90313	0.992363	0.0154368	4.95613	1.73053	3.88348	4.462	1.62109	7.413	6.70225	0.0182205	0.00183024
100197	TB-DM	26	26 weeks	45	Female	0.123788	0.000599943	0.00237418	0.000920209	0.171902	0.00578764	0.0106142	0.0335996	0.410106	0.00293343	0.0068392	0.0382364	2.59184	0.481276	0.116635	0.00732306	0.00152647	0.00446936	0.0104964	0.302869	4.06151	0.272841	2.75563	0.885562	0.211017	2.62735	9.04269	0.0389848	1.86463	5.12294	0.0150757	1.84734	2.61147	1.69111	0.0086029	7.5619	3.02908	4.18121	5.22196	3.85661	11.0065	9.30857	0.00567483	0.00211755
100199	TB-DM	0	Pre-treatment	52	Male	0.105773	0.000609281	0.00223059	0.00114413	0.0726444	0.002711	0.00955027	0.0387894	0.538427	0.000135936	0.00120222	0.0841314	1.89924	0.600127	0.0819201	0.00326157	0.00164321	0.00472744	0.0119457	0.200388	2.47468	0.221579	1.0922	0.507508	0.268139	5.54755	1.9263	0.0205969	0.998576	3.57302	0.0105783	1.1429	1.59512	0.869849	0.0300624	5.61679	1.07171	3.9328	2.80954	1.88023	6.59162	4.71632	0.00163281	0.0013926
100199	TB-DM	8	8 weeks	52	Male	0.135897	0.000555552	0.00334529	0.000783053	0.126076	0.00415525	0.0138765	0.0387191	0.407235	0.0018234	0.00436841	0.0629164	2.49789	0.375613	0.0688163	0.00495822	0.00166451	0.00432396	0.00831913	0.619732	3.33803	0.115967	1.23139	0.499355	0.184393	3.98061	6.67556	0.0266496	0.884031	3.08773	0.0131997	1.17697	1.46566	0.697628	0.00941119	4.19257	1.62198	2.63565	2.4779	1.76987	5.35716	7.77318	0.00887017	0.00160417
100199	TB-DM	25	26 weeks	52	Male	0.13688	0.000592298	0.00308946	0.00070439	0.146826	0.00349997	0.010435	0.0365967	0.367089	0.00478246	0.00609317	0.0338078	2.91754	0.364495	0.0845885	0.00228982	0.00221327	0.00370673	0.00544508	0.821522	3.3189	0.245804	0.79695	0.596725	0.079027	1.49965	9.71474	0.0267043	1.14613	3.12748	0.00841557	1.12807	1.75775	1.29573	0.0104602	4.22631	1.76558	2.76767	3.03992	2.45262	6.23919	6.5113	0.00925553	0.00149701
100227	TB-DM	0	Pre-treatment	47	Female	0.0864489	0.000455327	0.00141632	0.000633726	0.10586	0.00163247	0.00671003	0.0354785	0.240618	0.00181547	0.00473617	0.0247125	1.84119	0.313336	0.104277	0.00794624	0.00114266	0.00279208	0.00516135	0.088163	2.73846	0.259593	2.36749	0.420705	0.206119	1.44543	6.16104	0.023506	0.701693	3.63275	0.0073166	1.27493	2.14709	1.03653	0.0122452	4.8026	1.49354	3.16619	1.94769	2.32193	6.5969	7.53295	0.00142892	0.000654313
100227	TB-DM	8	8 weeks	47	Female	0.0855179	0.000543322	0.00171835	0.000694893	0.0947672	0.00313751	0.0111015	0.0394468	0.351653	0.00116396	0.00303883	0.0446387	2.04506	0.710468	0.0977235	0.00551909	0.00170126	0.00319615	0.0102554	0.163056	2.8013	0.227341	2.20463	0.398017	0.349109	2.88001	4.94568	0.0310434	0.827352	3.77382	0.00903264	1.43289	1.96728	0.976045	0.0202155	5.90826	1.38565	3.47891	2.39282	3.02795	7.1639	7.18378	0.00635714	0.000909115
100227	TB-DM	27	26 weeks	47	Female	0.0862531	0.000563037	0.00224638	0.00094768	0.111431	0.00258527	0.00610049	0.035902	0.480257	0.00137606	0.00399193	0.109055	2.16571	0.497492	0.102727	0.00289918	0.000697408	0.00348043	0.0062487	0.127158	3.51971	0.154797	0.831139	0.539846	0.198197	3.21311	6.70784	0.029404	1.17223	3.18143	0.00818631	1.33268	1.95724	1.04219	0.011147	5.04234	1.64959	2.90129	3.25243	3.29285	8.86675	7.23169	0.00375759	0.000907332
100300	TB-DM	0	Pre-treatment	42	Male	0.11919	0.000518274	0.00148671	0.000868889	0.216394	0.00462367	0.035628	0.0389468	0.462639	0.00368433	0.0112512	0.0507579	2.82641	0.243272	0.133649	0.00351228	0.00190467	0.00316246	0.00978055	0.23274	3.7311	0.271827	1.56774	0.575368	0.147611	3.14354	6.60727	0.0363665	1.02508	4.6298	0.00919484	1.70667	2.58956	1.51089	0.0201339	6.07856	1.98564	3.65654	2.99801	3.34615	10.3957	8.87087	0.00210773	0.00102443
100300	TB-DM	8	8 weeks	42	Male	0.110743	0.000480334	0.00159149	0.000915956	0.134291	0.00611593	0.0294979	0.0412997	0.39482	0.00123681	0.00519342	0.0345148	3.17923	0.183444	0.0948196	0.00277344	0.00127169	0.00357136	0.00886207	0.162606	3.65887	0.160652	0.81772	0.467578	0.151858	4.15051	5.31127	0.0331806	1.15375	4.49395	0.010001	1.6729	1.84481	1.3399	0.00999529	5.2279	1.61862	3.29701	3.23625	2.78078	11.231	8.16885	0.00922008	0.000987378
100300	TB-DM	28	26 weeks	42	Male	0.122623	0.000564717	0.00260229	0.000565462	0.184311	0.00751055	0.0497076	0.0344669	0.362339	0.00605651	0.00975772	0.0481658	3.23409	0.177171	0.104078	0.00406659	0.00151976	0.00344316	0.0116229	0.127492	3.3748	0.236687	1.19781	0.558579	0.191161	2.73919	7.93513	0.0333461	1.26645	4.52105	0.0100609	1.64172	2.25292	1.28921	0.014088	5.28619	1.69893	3.94542	3.10241	3.04394	10.5587	8.44546	0.00694395	0.00100748
100302	TB-DM	0	Pre-treatment	53	Male	0.106022	0.000625648	0.00146935	0.00136677	0.109201	0.00389561	0.00791995	0.0359708	0.430417	0.00029231	0.00263217	0.0478112	2.04966	0.407363	0.0870934	0.00430839	0.00100644	0.00290169	0.00696802	0.199806	3.85177	0.186269	1.68374	0.677587	0.273691	5.05065	1.58055	0.0272917	1.22423	4.28865	0.0111865	1.33261	1.76301	1.41945	0.0173529	5.47282	1.99412	3.36905	3.39082	2.81539	9.4087	6.38761	0.00156498	0.00124188
100302	TB-DM	12	8 weeks	53	Male	0.121465	0.000701409	0.00155241	0.000741342	0.140002	0.00360476	0.0132357	0.0351244	0.407648	0.00173483	0.00643875	0.0466719	1.9549	0.235906	0.0888329	0.00239854	0.00119411	0.00347935	0.0095236	0.256911	4.42461	0.139633	1.12969	0.598647	0.121355	2.0618	6.82493	0.0336836	1.02098	4.78594	0.0134804	1.52957	1.81653	1.21646	0.0155137	4.7057	2.59334	2.1383	2.74322	3.18811	9.85947	8.63708	0.00915761	0.00138048
100302	TB-DM	26	26 weeks	53	Male	0.132671	0.000520092	0.00157745	0.000667743	0.177955	0.00473628	0.0152414	0.0348883	0.429255	0.00140041	0.00525038	0.0556979	1.8539	0.192269	0.107995	0.00354993	0.00207099	0.00277556	0.0126362	0.180809	4.59142	0.330822	1.15536	0.650223	0.226496	2.64936	6.63793	0.0328188	1.10587	5.92946	0.0151288	1.94365	2.08862	1.32885	0.0164098	5.58178	2.60304	2.56667	3.5007	3.55858	10.411	10.1126	0.00708187	0.00118026
100336	TB-DM	0	Pre-treatment	39	Male	0.144771	0.000627215	0.00268455	0.000626598	0.155292	0.00386154	0.0581164	0.0368246	0.378466	0.00107552	0.00247467	0.0440363	2.33829	0.307266	0.0724529	0.00336623	0.0124656	0.00496734	0.0043029	0.232968	2.40838	0.114461	1.18085	0.608055	0.152913	3.23313	6.65308	0.0242698	1.2202	2.96617	0.00756326	1.19558	1.51896	1.2334	0.0164849	5.46314	1.5224	3.68693	3.03203	2.12089	10.2537	5.68397	0.00222519	0.00125914
100336	TB-DM	8	8 weeks	39	Male	0.144956	0.000585757	0.00328584	0.00115414	0.141432	0.00837813	0.0666956	0.0352239	0.420127	0.00129639	0.00459957	0.0745976	2.60933	0.390791	0.0773755	0.0046833	0.00122889	0.00353123	0.00898088	0.313617	3.52534	0.163129	1.71377	0.50327	0.211445	3.54598	5.13537	0.0278721	1.50364	3.99385	0.0128618	1.34643	1.65965	1.23054	0.0232426	4.82972	2.40963	3.83471	3.87443	2.41348	11.17	6.93278	0.0109054	0.00144107
100336	TB-DM	26	26 weeks	39	Male	0.161344	0.000518969	0.00350595	0.00103992	0.19963	0.00586982	0.0665324	0.0315312	0.355883	0.00805532	0.016904	0.0513033	3.1716	0.14408	0.108037	0.00521405	0.00166735	0.00338149	0.00885631	0.763878	3.37044	0.305291	2.2563	0.703865	0.17332	3.38881	9.32461	0.0391209	1.79595	4.63633	0.0115088	1.52694	2.00189	1.60773	0.0295405	6.30971	2.97132	4.82982	4.50646	3.71359	9.12916	7.3201	0.0093925	0.00148257
100363	TB-DM	0	Pre-treatment	41	Male	0.0976379	0.0007348	0.00184298	0.00117716	0.122025	0.00196234	0.00743689	0.0367064	0.667435	9.88e-05	0.0023754	0.10513	1.90377	1.5297	0.0997175	0.0061091	0.00130692	0.00282327	0.00965844	0.104084	3.15548	0.414428	1.5688	0.360494	0.644128	4.97831	1.63623	0.0251717	0.946552	5.44442	0.00889656	1.97285	2.10846	1.26602	0.037331	6.83066	1.73658	4.28342	2.8793	2.67064	8.42377	7.98775	0.00232717	0.00115892
100363	TB-DM	8	8 weeks	41	Male	0.0999636	0.000649176	0.00192511	0.00105357	0.14728	0.00225024	0.009777	0.0360032	0.468376	0.000584974	0.00411762	0.0642634	2.18344	0.677493	0.0989301	0.0062666	0.00200984	0.003599	0.0090136	0.253499	3.27567	0.329601	2.83677	0.364657	0.50054	5.28842	3.10878	0.0279762	1.12741	4.34264	0.00561506	1.48537	2.18061	1.35593	0.0229163	5.43984	2.01203	3.98093	2.95845	1.97398	7.14136	6.58421	0.00842079	0.00143512
100363	TB-DM	26	26 weeks	41	Male	0.130864	0.000636063	0.00205707	0.000885928	0.192875	0.00267531	0.00492194	0.0324514	0.368671	0.00387352	0.0119634	0.0529507	2.32787	1.14188	0.106361	0.00792854	0.00168138	0.00334892	0.00852181	0.221704	4.12846	0.317608	3.05762	0.458835	0.537914	2.89957	6.94262	0.0332773	1.11031	3.87522	0.0108643	1.39238	2.41095	1.48142	0.0348695	6.31576	2.36114	4.22	2.83132	2.97207	8.75788	7.24355	0.00647865	0.00189
100365	TB-DM	0	Pre-treatment	43	Male	0.106788	0.000589699	0.00198012	0.00115082	0.107869	0.00212313	0.00717122	0.0354209	0.567168	0.000424562	0.00266556	0.128738	1.66147	0.494057	0.076278	0.0033637	0.00118615	0.00276068	0.006207	0.131015	3.05635	0.110027	1.04845	0.3561	0.322677	4.0386	3.42382	0.0257872	0.774025	3.89298	0.00640067	1.28844	1.55751	0.821098	0.0237803	3.83213	1.3598	3.38082	2.32367	2.07197	5.82942	6.37095	0.00398044	0.000876037
100365	TB-DM	8	8 weeks	43	Male	0.105375	0.000561666	0.00193943	0.00118373	0.133505	0.00326374	0.00648544	0.0332457	0.420306	0.00209883	0.00873302	0.129878	1.96455	0.19795	0.0793218	0.00252962	0.00104648	0.00319253	0.00496097	0.183558	3.82296	0.141301	1.05456	0.472219	0.283839	4.00413	5.59415	0.033977	1.06914	4.76964	0.00915237	1.57256	1.65801	0.821871	0.0315271	4.86871	2.00852	3.79438	3.32763	2.43842	6.75517	7.85553	0.0107779	0.00121355
100365	TB-DM	25	26 weeks	43	Male	0.131791	0.00056332	0.00251526	0.00102791	0.134067	0.00411437	0.0087803	0.0339538	0.443847	0.00326674	0.00808105	0.123888	2.16683	0.615358	0.10773	0.00377917	0.00114962	0.00328447	0.00970531	0.285489	3.54356	0.455592	1.18879	0.578711	0.301601	3.86673	7.04636	0.0344532	1.27788	4.16933	0.00858152	1.75758	2.36304	1.00978	0.0457301	5.81145	1.89137	4.34213	3.64549	3.06895	7.67587	8.47797	0.0115172	0.00127443
100372	TB-DM	0	Pre-treatment	56	Male	0.127712	0.000372481	0.00277736	0.00121636	0.119423	0.00399019	0.127277	0.0367801	0.82753	0.000693386	0.00327722	0.121358	2.33535	0.839908	0.149702	0.00476558	0.00269917	0.00610009	0.014232	0.316822	4.18011	0.474003	1.62151	0.60831	0.514541	5.21413	5.79466	0.0305766	1.12733	5.67399	0.0198547	2.16963	3.16559	1.82979	0.0359775	8.87159	1.99311	4.26764	3.44736	2.9248	11.1361	8.68	0.00202016	0.00227799
100372	TB-DM	8	8 weeks	56	Male	0.142267	0.000528657	0.00314065	0.000930061	0.1595	0.0021681	0.0806932	0.0354938	0.679716	0.00157609	0.00525398	0.115068	2.42454	0.357956	0.0938566	0.0032497	0.00160051	0.00573275	0.00555362	0.307993	3.98445	0.139421	1.29295	0.514909	0.387479	4.6315	5.96665	0.0278326	1.26842	4.41763	0.013935	1.48955	1.84502	1.08276	0.0272564	6.34628	2.73344	3.17521	3.93704	2.51359	9.78893	6.67169	0.0153461	0.00157823
100372	TB-DM	28	26 weeks	56	Male	0.159518	0.000596067	0.00279576	0.00106517	0.217142	0.00594039	0.155023	0.0374665	0.382523	0.00584526	0.0125946	0.0650191	2.91641	0.354943	0.133605	0.00536115	0.00142843	0.00490871	0.0126383	0.449999	4.1521	0.281278	1.93529	0.756547	0.203293	2.60959	11.6245	0.0428306	1.39846	4.12349	0.0144594	1.7551	2.73531	1.44695	0.0174993	5.89344	3.22195	2.64599	4.0051	3.402	10.4369	9.2564	0.00857352	0.00216276
100524	TB-DM	0	Pre-treatment	49	Female	0.0929191	0.000702883	0.00219649	0.000807448	0.123106	0.00195838	0.0114846	0.0357095	0.39306	0.00169771	0.00309206	0.053454	2.7235	0.423299	0.096713	0.00328315	0.00106146	0.00409981	0.0072826	0.213236	3.08632	0.282355	0.984931	0.55831	0.173771	2.60406	7.41081	0.0239981	1.35676	3.84808	0.0102532	1.27509	2.03082	1.28285	0.011792	5.87402	1.33349	3.11712	3.48149	2.30123	10.4067	6.76745	0.000977924	0.000900996
100524	TB-DM	8	8 weeks	49	Female	0.109558	0.000662431	0.00299272	0.000645948	0.13125	0.00425644	0.0291466	0.0381672	0.437197	0.00364218	0.00594392	0.0715542	2.8158	0.298083	0.088415	0.00217441	0.00131723	0.00408202	0.00741069	0.175097	3.17364	0.391622	0.740507	0.607088	0.149324	2.07838	9.3629	0.0316397	1.68463	3.44126	0.00948679	1.28955	1.87009	1.3121	0.0110001	5.27675	1.4848	3.12147	4.34293	1.95603	9.79885	6.9717	0.00562313	0.00136682
100524	TB-DM	27	26 weeks	49	Female	0.0960102	0.000579774	0.00204092	0.000715753	0.153908	0.00238595	0.00935103	0.0397569	0.341158	0.00587258	0.0108663	0.109693	2.55829	0.308815	0.0931717	0.00328854	0.00109698	0.00331558	0.00470709	0.176765	3.03101	0.113616	0.869113	0.503234	0.131615	2.2675	7.52191	0.0286295	1.21182	2.54646	0.00759871	1.04077	1.93184	1.1028	0.0137768	4.65801	1.29177	2.74876	3.5141	2.23558	8.50903	5.61964	0.00215957	0.000976699
[truncated: 30 more columns]
